# Supplementary material for: In Silico Methods for the Identification of Diagnostic and Favorable Prognostic Markers in Acute Myeloid Leukemia
Source: Int J Mol Sci. 2021 Sep 5;22(17):9601. doi: 10.3390/ijms22179601 (PMC8431757; doi:10.3390/ijms22179601)
Supplement: Supplementary file 1 [file ijms-22-09601-s001.zip]

Archive with 3 entries (3 files):
- Figure S1.pptx
- SupplementaryTables/TableS1.xlsx
- SupplementaryTables/TableS2.xlsx
