# Supplementary material for: In Silico Methods for the Identification of Diagnostic and Favorable Prognostic Markers in Acute Myeloid Leukemia
Source: Int J Mol Sci. 2021 Sep 5;22(17):9601. doi: 10.3390/ijms22179601 (PMC8431757; doi:10.3390/ijms22179601)
Supplement: Supplementary file 1 [file ijms-22-09601-s001.zip › SupplementaryTables/TableS1.xlsx]

## Sheet: GSE9476_Samples
AML	Bone Marrow	Peripheral Blood
GSM239345	GSM239323	GSM240430
GSM239346	GSM239324	GSM240431
GSM239348	GSM239326	GSM240432
GSM239363	GSM239328	GSM240433
GSM239371	GSM239329	GSM240494
GSM239460	GSM239331	GSM240495
GSM239485	GSM239332	GSM240496
GSM239487	GSM239333	GSM240497
GSM239488	GSM239334	GSM240498
GSM239489	GSM239335	GSM240499
GSM239490
GSM239491
GSM239492
GSM239493
GSM239494
GSM239495
GSM239496
GSM239497
GSM239498
GSM239516
GSM239520
GSM239580
GSM240405
GSM240406
GSM240427
GSM240429

## Sheet: GSE9476_DEG
UP-regulated	DOWN-regulated
AACS	AAMP
AAMDC	AASDHPPT
AAR2	AATK
AARS1	ABAT
AARSD1	ABCA1
ABCB7	ABCA7
ABCC1	ABCC3
ABCC4	ABCC5
ABCD4	ABCG1
ABCE1	ABHD17A
ABCF1	ABHD3
ABCF2	ABHD5
ABL1	ABI1
ACAA2	ABLIM1
ACACA	ABR
ACADM	ACAA1
ACADVL	ACAP2
ACAT1	ACOT9
ACAT2	ACOX1
ACO1	ACP3
ACO2	ACSL1
ACOT13	ACSL3
ACOT2	ACTA2
ACOT7	ACTG2
ACOT8	ACTN1
ACP1	ACTR3
ACSF2	ADA2
ACTB	ADAM10
ACTR5	ADAM19
ACY1	ADAM8
ACYP1	ADAP2
ACYP2	ADAR
ADA	ADAT1
ADAM17	ADCY7
ADCK2	ADD1
ADCY3	ADD2
ADGRA2	ADD3
ADGRA3	ADGRE2
ADH5	ADGRE3
ADI1	ADGRE5
ADK	ADGRG3
ADNP2	ADIPOR1
ADO	ADIPOR2
ADSL	ADM
AFF1	ADSS2
AFG3L2	AFTPH
AGBL5	AGAP4
AGK	AGFG2
AGO3	AGO4
AGPAT2	AGTPBP1
AGPAT5	AHCTF1
AGPS	AHSP
AGT	AIDA
AHCY	AIF1
AHCYL2	AK1
AHDC1	AKAP10
AHI1	AKAP13
AHR	AKAP17A
AHSA1	AKIP1
AIFM1	AKR1C1
AIMP1	AKR1C2
AIMP2	AKTIP
AK2	ALAS2
AK4	ALDH1A1
AK6	ALDH2
AKAP1	ALOX5
AKAP7	ALOX5AP
AKIRIN1	ALPK1
AKR1A1	ALPL
AKR7A2	AMIGO2
AKR7A3	AMMECR1
ALAS1	AMPD2
ALCAM	AMPD3
ALDH18A1	ANAPC2
ALDH1B1	ANK1
ALDH5A1	ANK3
ALDH6A1	ANKFY1
ALDOA	ANKHD1
ALG3	ANKRA2
ALG5	ANKRD12
ALG8	ANKRD49
ALG9	ANKRD55
AMBRA1	ANKZF1
AMD1	ANPEP
AMHR2	ANXA11
ANAPC1	ANXA3
ANAPC5	ANXA5
ANGPT1	ANXA6
ANKLE2	AOAH
ANKMY2	AOC2
ANKRD27	AOC3
ANKRD28	AP1S2
ANKRD36	AP3S2
ANKRD36B	APAF1
ANKRD46	APBA2
ANP32A-IT1	APBA3
ANP32B	APBB1IP
ANP32E	APBB3
ANXA1	APC
ANXA4	APMAP
AP1S1	APOBEC3A
AP2B1	APOBEC3B
AP2M1	APOBR
AP3S1	APOC1
AP4S1	APOD
AP5S1	APOL1
APEH	APOL2
APEX1	APOL3
APH1A	APP
APIP	APPBP2
APOOL	APPL2
APPL1	AQP2
APRT	AQP3
ARF3	AQP9
ARFGAP2	AQR
ARFGEF2	ARAP1
ARFIP2	ARAP2
ARHGAP22	ARAP3
ARHGAP33	AREG
ARHGEF17	AREL1
ARHGEF2	ARFGEF1
ARID1A	ARFIP1
ARL1	ARG1
ARL2	ARHGAP12
ARL3	ARHGAP15
ARL4A	ARHGAP19
ARL6IP1	ARHGAP25
ARL8B	ARHGAP26
ARMC6	ARHGAP4
ARMCX1	ARHGAP45
ARMCX6	ARHGDIB
ARPC5L	ARHGEF1
ARRB1	ARHGEF11
ARSD	ARHGEF12
ASAP2	ARHGEF18
ASB7	ARHGEF3
ASCC1	ARHGEF40
ASH2L	ARID3A
ASMTL	ARID3B
ASPH	ARID4A
ASPM	ARID4B
ASPSCR1	ARID5A
ATAD2	ARID5B
ATAD3A	ARL4C
ATF2	ARL6IP4
ATF3	ARMC1
ATF4	ARMC8
ATF6B	ARMT1
ATG101	ARNTL
ATG13	ARPC1B
ATIC	ARPC2
ATN1	ARPC3
ATOX1	ARPC5
ATP1A1	ARRB2
ATP2A2	ASAH1
ATP2C1	ASAP1
ATP5F1A	ASB8
ATP5F1B	ASF1A
ATP5F1C	ASF1B
ATP5F1D	ASGR2
ATP5MC1	ASXL2
ATP5MC2	ATF1
ATP5MC3	ATF7IP
ATP5ME	ATG2A
ATP5MF	ATG3
ATP5MG	ATG9A
ATP5MPL	ATM
ATP5PB	ATMIN
ATP5PD	ATP11B
ATP5PF	ATP6AP2
ATP5PO	ATP6V0A1
ATP6AP1	ATP6V0B
ATP6V0A2	ATP6V0D1
ATP6V1F	ATP6V0E1
ATP6V1H	ATP6V0E2
ATP8B1	ATP6V1A
ATP8B4	ATP6V1B2
ATPAF2	ATP6V1D
ATRAID	ATP6V1E1
ATRN	ATP7A
ATXN10	ATRX
ATXN3	ATXN1
ATXN7L3B	ATXN7
AUNIP	AURKA
AUP1	AURKAP1
AVEN	AUTS2
AVPI1	AVIL
AZIN1	AVL9
AZU1	B2M
B3GALNT1	B3GALT4
B3GAT3	B4GALT5
B3GNTL1	BACH1
B4GALT6	BACH2
B4GALT7	BANK1
B4GAT1	BANP
BAALC	BASP1
BABAM1	BAZ1A
BABAM2	BAZ2B
BACE1	BBIP1
BAG1	BCKDHA
BAG2	BCL11B
BAG4	BCL2A1
BAG5	BCL2L1
BAHCC1	BCL3
BANF1	BCL6
BARD1	BECN1
BAX	BEST1
BAZ2A	BICD2
BBS1	BICRA
BBX	BICRAL
BCAP29	BID
BCAP31	BIN1
BCAT1	BIN2
BCCIP	BIN3
BCKDHB	BIRC3
BCL11A	BLM
BCL2L2	BLNK
BCL7A	BLVRA
BCL7B	BLVRB
BCL7C	BMX
BCLAF1	BNIP3L
BCR	BOLA2
BCS1L	BORCS8-MEF2B
BDH1	BPGM
BDH2	BRD8
BEND5	BST1
BEX4	BTG1
BGLAP	BTG2
BIK	BTN2A1
BLMH	BTN2A2
BMI1	BTN3A1
BMP1	BTN3A2
BMS1	BTN3A3
BNIP1	BTNL8
BNIP3	BUB3
BOP1	C11orf21
BPHL	C12orf29
BRCC3	C4A
BRD3	C5AR1
BRIX1	C5AR2
BRPF1	CA2
BSPRY	CA4
BTBD2	CAB39
BTBD3	CABIN1
BTF3	CACNA2D2
BTG3	CACNA2D3
BTK	CALCOCO1
BUB1B	CALM1
BYSL	CAMK1
BZW1	CAMK1D
BZW2	CAMK2G
C11orf49	CAMKK2
C11orf58	CAMP
C11orf71	CAMTA2
C11orf95	CANT1
C12orf10	CAP1
C15orf39	CAPRIN2
C16orf58	CAPZA1
C18orf25	CAPZA2
C19orf53	CAPZB
C19orf54	CARD8
C1orf112	CARM1
C1orf216	CARS1
C1orf50	CARS2
C1orf54	CASC3
C1QBP	CASK
C2orf49	CASP1
C5	CASP4
C5orf66	CASP5
C8orf33	CASP8
C9orf16	CASP8AP2
CAAP1	CAST
CACNA1A	CAVIN2
CACNB3	CBLB
CACYBP	CBR4
CAD	CBX1
CALCOCO2	CBX6
CALR	CBX7
CALU	CCDC186
CAMKV	CCDC28A
CAND1	CCDC69
CANX	CCDC92
CAPG	CCL4
CAPN1	CCL5
CAPNS1	CCN3
CAPRIN1	CCND3
CARD9	CCNG2
CARF	CCNJL
CASKIN2	CCPG1
CASP6	CCR1
CBFB	CCR2
CBX3	CCR3
CC2D1A	CCR7
CCDC22	CD101
CCDC6	CD14
CCDC85B	CD160
CCDC86	CD163
CCDC88A	CD19
CCDC90B	CD1C
CCDC91	CD1D
CCHCR1	CD2
CCL23	CD22
CCNA1	CD24
CCNB1IP1	CD247
CCNC	CD27
CCNE1	CD28
CCNF	CD2AP
CCNG1	CD2BP2
CCNH	CD300A
CCNJ	CD36
CCNL1	CD37
CCNL2	CD3D
CCNT1	CD3E
CCT2	CD3G
CCT3	CD4
CCT4	CD46
CCT5	CD48
CCT6A	CD5
CCT6B	CD52
CCT7	CD53
CCT8	CD55
CD151	CD58
CD164	CD59
CD180	CD6
CD200	CD7
CD320	CD72
CD34	CD79A
CD38	CD79B
CD3EAP	CD86
CD44	CD8A
CD63	CD8B
CD9	CD93
CD99	CDA
CDC42	CDC14B
CDC45	CDC25B
CDC5L	CDC27
CDCA4	CDC34
CDCA8	CDC42EP2
CDK16	CDC42EP3
CDK2	CDC42SE1
CDK2AP1	CDH1
CDK4	CDIPT
CDK5	CDK11B
CDK6	CDK19
CDK9	CDK5R1
CDKAL1	CDK5RAP3
CDKN2A	CDKN1B
CDKN2C	CDKN1C
CDT1	CDKN2D
CEBPA	CDS2
CEBPA-DT	CEACAM1
CEBPG	CEACAM3
CENPBD1P1	CEBPB
CENPF	CEBPD
CENPJ	CELF2
CENPN	CEMIP2
CENPS	CENPM
CENPU	CERK
CENPX	CERT1
CEP104	CFLAR
CEP164	CFP
CEP170	CGGBP1
CEP57	CHD7
CEP70	CHD8
CEP83	CHFR
CEP85	CHI3L1
CERS6	CHIC2
CETN2	CHKB
CETN3	CHMP1A
CFAP20	CHMP1B
CHAF1A	CHMP2A
CHCHD2	CHMP3
CHCHD3	CHMP5
CHD1L	CHMP7
CHD4	CHN2
CHEK1	CHPT1
CHEK2	CHST15
CHKA	CHST2
CHORDC1	CHST7
CHPF2	CIR1
CHRNA7	CKAP4
CHRNB1	CKLF
CHST4	CKM
CIAO2B	CLC
CIAPIN1	CLCN3
CIT	CLCN4
CITED2	CLEC2B
CIZ1	CLEC2D
CKS1B	CLEC4A
CKS2	CLEC4E
CLASP2	CLEC7A
CLCC1	CLIC2
CLCN7	CLIC3
CLEC11A	CLIP1
CLIC1	CLK4
CLIC4	CLN5
CLINT1	CLP1
CLIP2	CLTC
CLK3	CLUHP3
CLNS1A	CMAS
CLPP	CMC4
CLSTN1	CMTM6
CLTA	CNN2
CMAHP	CNNM3
CMC2	CNOT1
CMPK1	CNOT4
CNIH1	COA1
CNOT9	COG2
CNPY2	COL18A1
CNTNAP1	COPB2
COA3	COQ10B
COA4	CORO1A
COA7	CORO1C
COIL	COTL1
COL4A5	COX20
COL6A1	CPA2
COMMD3	CPD
COMMD4	CPOX
COMT	CPPED1
COPB1	CPQ
COPS2	CPSF7
COPS3	CPT1B
COPS4	CPVL
COPS6	CR1
COPS8	CREB1
COPZ1	CREB5
COQ4	CREBBP
CORO1B	CREBL2
COX10	CREM
COX11	CRISPLD2
COX16	CRK
COX5A	CRLF3
COX5B	CROCCP2
COX6A1	CRTC3
COX6B1	CRYBG1
COX6C	CSAD
COX7A2	CSF1R
COX7A2L	CSF2RA
COX7B	CSF2RB
COX7C	CSF3R
COX8A	CSGALNACT1
CPA3	CSK
CPSF1	CSNK1D
CPSF4	CSNK1G2
CPSF6	CST7
CPT1A	CSTA
CRAT	CTAGE15
CRCP	CTBP2
CREB3L2	CTBS
CRELD1	CTC1
CRIPT	CTDNEP1
CRLF2	CTDSP1
CRTAP	CTDSP2
CRYGD	CTR9
CRYZ	CTRL
CRYZL1	CTSE
CS	CTSH
CSDE1	CTSS
CSNK2A1	CTTN
CSNK2B	CUEDC1
CSPP1	CUL1
CSRP1	CUL3
CSTF2	CUL4B
CTC-338M12.4	CX3CR1
CTNNB1	CXADR
CTNNBIP1	CXCL1
CTNNBL1	CXCR1
CTPS1	CXCR2
CTPS2	CXCR4
CTSA	CYB561D2
CTSD	CYB5R4
CTSF	CYBB
CTSG	CYBC1
CUEDC2	CYFIP2
CUL7	CYHR1
CUTA	CYLD
CXCL3	CYP1B1
CYB561	CYP4F12
CYB5A	CYP4F2
CYB5B	CYP4F3
CYB5R3	CYP51A1
CYBA	CYRIA
CYC1	CYRIB
CYCS	CYTH1
CYP1A2	CYTH4
CYP2C9	CYTIP
CYP7B1	DAAM1
CYTH2	DAG1
CYTL1	DAPK2
CZIB	DAPP1
DAD1	DAXX
DALRD3	DAZAP2
DAP	DCK
DAP3	DCP2
DAPK1	DDT
DARS1	DDX18
DAZAP1	DDX46
DBF4	DDX58
DBI	DECR1
DBN1	DEF6
DBR1	DEF8
DCAF16	DEFA1
DCAF17	DEK
DCPS	DENND10P1
DCTD	DENND1C
DCTN3	DENND2D
DCTN4	DENND4B
DCTN5	DENND4C
DCTN6	DGCR2
DCTPP1	DGKA
DCXR	DGKD
DDA1	DGLUCY
DDAH2	DHRS7
DDB1	DHTKD1
DDB2	DHX16
DDIT3	DHX34
DDOST	DHX8
DDRGK1	DICER1
DDX1	DIS3
DDX10	DKFZP586I1420
DDX11	DMTN
DDX19B	DNAJB1
DDX24	DNAJB9
DDX27	DNAJC13
DDX39A	DNAJC6
DDX41	DOCK10
DDX47	DOCK2
DDX49	DOCK4
DDX50	DOCK9
DDX52	DOK2
DDX54	DPEP2
DEAF1	DPEP3
DECR2	DPF2
DEFB1	DPP4
DELE1	DPP8
DENR	DPYD
DEPTOR	DSE
DERA	DTX2P1-UPK3BP1-PMS2P11
DERL1	DUSP1
DESI2	DUSP11
DEXI	DUSP2
DFFA	DYNLT1
DGCR6	DYSF
DGCR8	E4F1
DHCR24	EAPP
DHCR7	ECE1
DHPS	EED
DHRS11	EEF1AKNMT
DHRS4	EEF1G
DHX15	EFCAB14
DHX30	EFHD2
DHX32	EFNA5
DHX35	EGLN1
DHX9	EGLN2
DIABLO	EHBP1L1
DIAPH2	EHD1
DIDO1	EIF1B
DIMT1	EIF3C
DISC1	ELL
DKC1	ELOVL5
DLAT	EML4
DLC1	ENPP4
DLD	ENTPD1
DLEU1	EPB42
DLG1	EPCAM
DLG5	EPOR
DLGAP4	ERBIN
DLST	ERCC5
DMAC2	EREG
DMAC2L	ERGIC2
DNAAF5	ERMAP
DNAJB12	ERV3-2
DNAJB4	ETS1
DNAJB6	EVI2A
DNAJC10	EVI2B
DNAJC11	EVL
DNAJC15	EXOC1
DNAJC16	EXOC3
DNAJC2	EXOSC4
DNAJC4	EXT1
DNAJC7	EXTL3
DNAJC8	EZH1
DNM1	EZR
DNM1L	F13A1
DNMT1	F2RL1
DNMT3B	F5
DNPEP	F8A1
DNPH1	FAM102A
DNTT	FAM111A
DNTTIP2	FAM117A
DOK1	FAM120A
DOK4	FAM131A
DOLPP1	FAM13A
DONSON	FAM193B
DOP1B	FAM214B
DPAGT1	FAM32A
DPH1	FAM3C
DPH5	FAM53B
DPM3	FAM53C
DPP3	FAM8A1
DPY19L4	FAS
DRAM1	FBN2
DRG1	FBP1
DROSHA	FBXL5
DSCC1	FBXO21
DSTN	FBXO28
DSTNP2	FBXO34
DTL	FBXO38
DTWD1	FBXO42
DTYMK	FBXO7
DUS4L	FBXO9
DUSP10	FBXW2
DUSP14	FBXW7
DUSP3	FCAR
DVL2	FCER1G
DYNC1I2	FCGR2A
DYNC1LI2	FCGR2B
DYNC2LI1	FCGR2C
DYNLRB1	FCGR3A
DYRK3	FCGR3B
DYRK4	FCGRT
DZANK1	FCHO1
E2F8	FCHSD2
EAF2	FCMR
EBAG9	FCN1
EBNA1BP2	FFAR2
EBP	FGL2
ECD	FGR
ECH1	FHL2
ECHS1	FIS1
ECI1	FKBP11
ECPAS	FKBP15
ECRP	FKBP1A
ECSIT	FLII
EDEM1	FLOT1
EDEM2	FLOT2
EDF1	FLT3LG
EEF1AKMT3	FMNL1
EEF1B2	FMR1
EEF1E1	FOLR2
EEF2	FOLR3
EFCAB11	FOXJ2
EFHC1	FOXN3
EFHC2	FOXO1
EFL1	FOXO3
EFNA3	FOXO4
EGFL7	FPR1
EGR1	FPR2
EHBP1	FRAT1
EHMT2	FRAT2
EI24	FRY
EID1	FRYL
EIF1AX	FTH1
EIF2AK2	FTH1P5
EIF2B1	FTL
EIF2B2	FUCA1
EIF2B3	FYB1
EIF2B4	FYN
EIF2D	FZD5
EIF2S1	G0S2
EIF2S2	G6PD
EIF3A	GAA
EIF3B	GABARAP
EIF3D	GABARAPL1
EIF3E	GABARAPL2
EIF3F	GABBR1
EIF3G	GAK
EIF3H	GALC
EIF3I	GALNS
EIF3J	GALNT10
EIF3L	GALNT3
EIF3M	GAS2L1
EIF4A1	GATA1
EIF4A2	GATA3
EIF4B	GATC
EIF4E	GBP1
EIF4EBP1	GBP2
EIF4G1	GCA
EIF4G2	GCC1
EIF4H	GCC2
EIF5	GCLM
EIF5A	GDI1
EIF5B	GDPD3
EIF6	GFI1B
EIPR1	GGA3
ELAC2	GIMAP4
ELAVL1	GIMAP5
ELF1	GIMAP6
ELF2	GIT2
ELF4	GK
ELK1	GK3P
ELK2AP	GLG1
ELMO1	GLRX
ELOA	GLUD2
ELOA-AS1	GLUL
ELOC	GMCL1
ELP5	GMEB2
EMC1	GMIP
EMD	GNAI2
EMID1	GNAI3
EMILIN2	GNB2
EMP3	GNG10
ENDOG	GNG11
ENG	GNLY
ENGASE	GNS
ENO1	GOLGA1
ENOPH1	GOLGA7
ENOSF1	GON4L
ENPP2	GP1BB
ENSA	GPD1L
ENY2	GPR171
EOGT	GPR18
EOLA2	GPR183
EP300	GPR65
EPB41L2	GPS2
EPHX1	GPSM3
EPM2A	GRAMD1C
EPRS1	GRAP2
EPS15L1	GRB2
EPS8	GRK5
EPS8L1	GRK6
ERAL1	GSAP
ERAP1	GSPT2
ERCC1	GTDC1
ERCC6	GTF2E1
ERF	GTF2H2B
ERG	GTPBP2
ERG28	GUSBP11
ERGIC3	GVINP1
ERH	GYPA
ERI2	GYPB
ERLIN1	GYPC
ERLIN2	GZMA
ERMP1	GZMB
ERP29	GZMH
ERP44	GZMK
ESD	GZMM
ESPL1	H3C1
ESRRA	HAGH
ESYT1	HAL
ETF1	HARS2
ETFA	HBA1
ETFB	HBB
ETHE1	HBD
ETS2	HBG1
ETV5	HBP1
ETV6	HCAR3
EWSR1	HCCS
EXD2	HCG26
EXOSC10	HCK
EXOSC2	HCLS1
EXOSC5	HCP5
EXOSC7	HDAC7
EXOSC9	HECA
EXT2	HECTD4
EXTL2	HEG1
EYA3	HELZ
EZH2	HERC1
F11R	HERC3
F12	HERC5
F8	HERPUD1
FABP5	HGD
FADS1	HGS
FADS2	HIGD1A
FAF1	HIPK3
FAF2	HIRA
FAH	HIVEP1
FAHD2A	HIVEP2
FAIM	HK1
FAM136A	HK3
FAM149B1	HLA-A
FAM160B2	HLA-B
FAM162A	HLA-C
FAM174C	HLA-DMB
FAM189B	HLA-DOB
FAM20B	HLA-DQA1
FAM216A	HLA-DRB6
FAM30A	HLA-E
FAM98A	HLA-F
FAN1	HLA-F-AS1
FANCG	HLA-G
FANCL	HLA-J
FARS2	HLX
FARSA	HMGB2
FASN	HMGCR
FASTKD1	HMGN4
FASTKD2	HMGN5
FAU	HMMR
FBL	HMOX2
FBRS	HNRNPH2
FBXL12	HOOK2
FBXL2	HPF1
FBXO41	HPSE
FBXW4	HSD17B7
FDFT1	HSDL2
FDPS	HSPA1A
FDX1	HSPA1L
FEN1	HSPA6
FES	HSPBAP1
FGF22	HTATIP2
FGF6	ICAM1
FH	ICAM3
FHL1	ICAM4
FHL3	ICOS
FHOD1	IDI1
FIBP	IER3
FKBP14	IFFO1
FKBP2	IFI16
FKBP3	IFI35
FKBP4	IFIH1
FKBP9	IFIT1
FKTN	IFIT2
FLAD1	IFIT3
FLJ42627	IFIT5
FLT3	IFITM1
FMO4	IFITM2
FNBP1L	IFITM3
FNTA	IFNAR1
FOCAD	IFNGR1
FOLR1	IFNGR2
FOSB	IFRD1
FOSL1	IGF1R
FOXC1	IGF2R
FOXK2	IGH
FOXM1	IGHA1
FOXRED2	IGHD
FPGS	IGHG1
FRG1	IGHM
FSCN1	IGK
FTO	IGKC
FTSJ3	IGLJ3
FUBP1	IGLL3P
FUBP3	IGLV1-44
FUT4	IGSF6
FUT8	IKBKB
FXR1	IKBKG
FXYD5	IKZF1
FZD6	IL10RA
G3BP1	IL10RB
G6PC3	IL13RA1
GABBR2	IL15
GABPB1	IL16
GABPB1-IT1	IL17RA
GADD45GIP1	IL18R1
GALNT1	IL18RAP
GALNT2	IL1A
GALNT7	IL1R1
GAMT	IL1R2
GANAB	IL1RN
GAPDH	IL21R
GAR1	IL2RB
GARS1	IL32
GART	IL4R
GATA2	IL5RA
GATAD1	IL6R
GATB	IL7R
GATD3A	IMPA2
GBE1	IMPDH1
GCAT	ING1
GCDH	INO80B
GCFC2	INPP4A
GCNT1	INPP5A
GCSH	INPP5K
GDI2	IP6K1
GEMIN2	IPCEF1
GEMIN4	IQGAP1
GFER	IQSEC1
GFI1	IRAK4
GFPT1	IRF1
GGCT	IRF2
GGCX	IRF4
GGH	IRF7
GGTLC1	IRF8
GID8	IRF9
GINS1	IRS2
GINS2	ISCU
GJD2	ISG15
GLA	ISG20
GLMN	IST1
GLO1	ITCH
GLRX2	ITGAL
GLRX3	ITGAM
GLUD1	ITGAX
GMDS	ITGB2
GMPPB	ITGB3
GMPS	ITK
GNA12	ITM2B
GNA14	ITPK1
GNA15	ITPKB
GNAI1	ITPR3
GNAS	ITSN2
GNE	IVNS1ABP
GNL2	JADE1
GNL3	JADE2
GNPAT	JAK1
GNPTAB	JAK2
GOLGA6L5P	JCHAIN
GOLGA8G	JMJD1C
GOLGA8N	JOSD1
GOLT1B	JPT1
GORASP2	JUNB
GOSR2	KAT2B
GOT1	KAT6A
GOT2	KAT8
GPAA1	KATNBL1
GPALPP1	KAZN
GPATCH2	KBTBD2
GPI	KCNH2
GPN1	KCNJ15
GPN3	KCNJ2
GPR107	KCTD12
GPR35	KCTD13
GPRC5C	KCTD2
GPS1	KDM2A
GPSM2	KDM3B
GPX4	KDM4B
GPX7	KDM6A
GRAMD4	KDM6B
GRB10	KDM7A
GRHPR	KHNYN
GRIK5	KIAA0040
GRPR	KIAA0232
GRSF1	KIAA0319L
GSE1	KIAA0355
GSN	KIAA0513
GSS	KIAA1109
GSTM5	KIDINS220
GSTP1	KIF13A
GSTZ1	KIF1B
GTF2A2	KIF21B
GTF2F1	KIF2A
GTF2F2	KIF3B
GTF3A	KIR2DL2
GTF3C3	KLF1
GTF3C4	KLF3
GTF3C5	KLF7
GTPBP3	KLHL2
GTPBP4	KLHL21
GTPBP6	KLHL7
GTPBP8	KLRB1
GUCA2A	KLRC1
GUCY1A1	KLRD1
GUF1	KLRF1
GUSB	KLRG1
GYS1	KLRK1
H1-0	KMT2B
H1-10	KMT5B
H1-2	KPNA1
H1-4	KPNA6
H2AC13	KRCC1
H2AC14	KRT23
H2AC17	KRT6B
H2AC18	LAD1
H2AC7	LAMTOR3
H2AC8	LAPTM5
H2AX	LARP4
H2AZ2	LASP1
H2BC12	LAT
H2BC21	LAX1
H2BC5	LBH
H2BC6	LBR
H2BC8	LCK
H2BC9	LCMT2
H2BS1	LCN2
H4C11	LCP1
H4C9	LCP2
HACD1	LDLRAD4
HACD2	LDLRAP1
HACD3	LEF1
HADH	LEPROTL1
HADHA	LGALS3
HARS1	LGI2
HAUS5	LILRA1
HAUS6	LILRA2
HAUS7	LILRA3
HBEGF	LILRA6
HBS1L	LILRB1
HCFC1	LILRB2
HCFC1R1	LILRB3
HCFC2	LIMD2
HDAC2	LIMK2
HDAC6	LIN37
HDGF	LIN7A
HDLBP	LINC00339
HEATR1	LINS1
HELLS	LITAF
HEMK1	LMBRD1
HERC2	LMF2
HERC2P2	LMNB1
HEXA	LOC728392
HEXIM1	LPAR2
HGH1	LPAR6
HHEX	LPCAT1
HIBCH	LPGAT1
HIC2	LPIN2
HIGD2A	LPP
HILPDA	LRCH4
HINT1	LRIF1
HIP1	LRIG1
HIRIP3	LRMP
HIVEP3	LRP1
HJURP	LRP10
HMG20B	LRRC6
HMGA1	LRRFIP1
HMGB3	LSM8
HMGB3P1	LSP1
HMGN1	LST1
HMGN3	LTA4H
HMGXB3	LTB
HNRNPA0	LTB4R
HNRNPA1	LTF
HNRNPA2B1	LTN1
HNRNPA3P1	LXN
HNRNPAB	LY75
HNRNPC	LY9
HNRNPD	LY96
HNRNPDL	LYN
HNRNPH1	LYST
HNRNPL	MAD1L1
HNRNPM	MAEA
HNRNPR	MAF
HNRNPU	MAK
HNRNPUL2	MAL
HOMER3	MALT1
HOXA1	MAML1
HOXA4	MAN1C1
HOXA5	MAN2A1
HOXA6	MAN2A2
HOXA7	MANSC1
HOXA9	MAP11
HOXB2	MAP2K1
HOXB5	MAP2K3
HOXB6	MAP2K4
HPGDS	MAP3K1
HPRT1	MAP3K11
HPS4	MAP3K14
HS2ST1	MAP3K2
HSBP1	MAP3K3
HSD17B10	MAP3K4
HSD17B12	MAP3K5
HSD17B8	MAP3K7CL
HSF1	MAP4K4
HSF2	MAPK1
HSP90AA1	MAPK13
HSP90AB1	MAPK14
HSP90B1	MAPK3
HSPA5	MAPK7
HSPA8	MARCHF7
HSPA9	MARCHF8
HSPB1	MARCKS
HSPBP1	MARF1
HSPD1	MARK3
HSPE1	MARS1
HSPG2	MAST3
HSPH1	MAT2B
HTATSF1	MATR3
HUS1	MAU2
HUWE1	MBD2
HYAL3	MBD4
HYMAI	MBNL2
HYOU1	MBOAT2
IARS1	MBP
IARS2	MCL1
ICA1	MCOLN1
ICE2	MCTP2
ICMT	MCUB
IDE	MECP2
IDH2	MED13
IDH3A	MED13L
IDH3G	MED15
IDUA	MED25
IER3IP1	MED8
IFRD2	MEGF9
IFT122	MEPCE
IFT140	METTL4
IFT27	MFAP3L
IFT46	MFHAS1
IFT52	MFN2
IFT57	MGAM
IFT74	MGAT1
IFT81	MGAT2
IGBP1	MGAT4A
IGF2BP2	MIA2
IGFBP2	MIA3
IGFBP7	MICAL1
IGLL1	MICAL2
IHH	MICB
IL18	MICU1
IL1RAP	MID1IP1
IL1RAPL2	MIF
IL3RA	MINDY1
IL9R	MINDY2
ILF2	MINK1
ILF3	MINPP1
ILKAP	MIR22HG
ILVBL	MIS12
IMMT	MKLN1
IMP4	MKNK1
IMPACT	MKNK2
IMPAD1	MKRN1
IMPDH2	MLH3
INF2	MLX
ING2	MMD
ING4	MME
INO80D	MMP25
INPP5B	MMP9
INTS13	MNDA
INTS7	MNT
INVS	MOB1A
IP6K2	MON1B
IPO13	MON2
IPO4	MORC3
IPO5	MOSPD1
IPO7	MOSPD2
IPO9	MPHOSPH6
IQCB1	MPHOSPH8
IQCG	MPPE1
IRF5	MPZL1
IRGQ	MRFAP1L1
ISOC1	MRNIP
ISYNA1	MRPL20
ITGA5	MRPS28
ITGA9	MS4A1
ITGAE	MS4A6A
ITGB1BP1	MSL1
ITGB3BP	MSL2
ITM2C	MSL3
ITPA	MSN
ITPR1	MSRB1
ITPR2	MTARC1
ITPRID2	MTCH1
JADE3	MTF1
JAG1	MTHFS
JPT2	MTMR1
JRKL	MTMR11
JUN	MTMR14
JUND	MTMR3
JUP	MTMR4
KANK1	MTMR6
KANK2	MTMR9
KANSL1L	MVP
KANSL2	MX1
KARS1	MX2
KAT2A	MXD1
KAT6B	MXD3
KAT7	MXI1
KCND1	MYBL1
KCNMB4	MYCL
KCNN4	MYD88
KCTD3	MYH9
KCTD9	MYL12A
KDELR1	MYL12B
KDM1A	MYL4
KDM4A	MYL6B
KDM5B	MYLIP
KDSR	MYO1F
KEAP1	MYO5A
KHDRBS1	MYO9B
KHSRP	N4BP1
KIAA0100	N4BP2L2
KIF14	NAA50
KIF20A	NAA60
KIF20B	NAAA
KIF22	NABP1
KIF5B	NACC2
KIFC1	NADK
KIT	NAGA
KIZ	NAGK
KLF3-AS1	NAIP
KLF6	NAMPT
KLHDC3	NARF
KLHL24	NBEAL2
KLHL9	NBPF1
KNTC1	NBPF14
KPNA2	NBR1
KPNA3	NCAPD2
KPNA4	NCF1
KPNB1	NCF2
KPTN	NCF4
KRR1	NCK2
KTN1	NCOA1
L3MBTL1	NCOA2
LAGE3	NCOA4
LAIR1	NCOA6
LAMA5	NCR3
LAMC1	NDC80
LAMTOR2	NDE1
LANCL1	NDEL1
LANCL2	NDUFB3
LAPTM4A	NDUFB8
LARS1	NDUFS1
LARS2	NECAP2
LAS1L	NEDD9
LAT2	NEK7
LCMT1	NELL2
LCT	NFATC3
LDAH	NFE2
LDHA	NFE2L2
LDHB	NFKB1
LDLR	NFKB2
LETM1	NFYA
LETMD1	NFYC
LGALS1	NIBAN1
LIG3	NIF3L1
LIMA1	NINJ1
LIMD1	NINJ2
LINC00563	NIPBL
LINC00965	NKG7
LINC01278	NLRP1
LMAN1	NMRK1
LMAN2L	NMU
LMNA	NOC3L
LMNB2	NOD2
LOC100506076	NOP10
LONP1	NOSIP
LRBA	NOTCH1
LRFN4	NOTCH2
LRP8	NOTCH2NLA
LRPAP1	NPAT
LRPPRC	NPC1
LRRC14	NPEPL1
LRRC17	NPEPPS
LRRC23	NPL
LRRC40	NPRL2
LRRC41	NPTN
LRRC59	NQO2
LRRFIP2	NR3C1
LSM1	NR4A2
LSM12	NRBF2
LSM2	NRF1
LSM3	NRGN
LSM4	NSFL1C
LSM5	NSG1
LSM7	NSMCE4A
LSS	NUMB
LTBR	NUP107
LTC4S	NUP133
LUZP1	NUP214
LYPLA1	NUP50
LYRM1	NUP62
LYRM4	NUP85
LZTFL1	NUP98
LZTR1	OAS1
MACIR	OAS3
MACO1	OASL
MACROH2A1	OAT
MADD	OAZ1
MAFF	OAZ2
MAFG	OBI1
MAGED1	ODC1
MAGED2	OGA
MAGOH	OGDH
MAGOH2P	OGFRL1
MAIP1	OPTN
MAN1A2	ORAI2
MAN1B1	ORC1
MAN2B2	ORM1
MAN2C1	OSBPL11
MANF	OSBPL2
MAP1A	OSBPL8
MAP1S	OSER1
MAP2K5	OSTF1
MAP3K19	OSTM1
MAP4	OTULINL
MAP4K2	OXCT1
MAP4K3	OXSR1
MAP4K5	P2RX5
MAP7	P2RY10
MAP7D3	P2RY13
MAPK12	P2RY14
MAPK1IP1L	PABPC3
MAPK6	PACSIN2
MAPK8IP3	PADI2
MAPKAP1	PADI4
MAPKAPK2	PAFAH1B1
MAPKAPK3	PAFAH2
MAPKAPK5-AS1	PAK1
MAPKBP1	PAK2
MAPRE1	PANK2
MARK4	PANK4
MAST2	PAPOLG
MAST4	PARP12
MAT2A	PARP4
MAZ	PARP8
MBD3	PASK
MBIP	PATJ
MBTPS2	PAX5
MCAM	PAXIP1
MCAT	PBK
MCCC1	PBX2
MCCC2	PBXIP1
MCFD2	PCBP1
MCM10	PCDH9
MCM2	PCF11
MCM4	PCMT1
MCM5	PCNX1
MCTS1	PCSK5
MCUR1	PCSK7
MDC1	PCTP
MDH1	PCYT1A
MDH2	PDCD10
MDK	PDCD4
ME1	PDCD4-AS1
ME3	PDCD6
MEA1	PDE4A
MEAF6	PDE4B
MECR	PDHX
MED1	PDK3
MED17	PDLIM2
MED21	PDLIM5
MED24	PDLIM7
MED27	PDPK1
MEF2D	PDXK
MEMO1	PECAM1
MEN1	PELI1
MERTK	PELI2
MEST	PELO
METAP1	PF4
METTL1	PF4V1
METTL2B	PFKFB3
METTL5	PFKM
MEX3C	PGAP6
MFGE8	PGD
MFSD10	PGGHG
MGMT	PGLYRP1
MGST2	PGRMC2
MICALL1	PGS1
MICALL2	PHC2
MIEF1	PHF1
MIPEP	PHF11
MIR1244-3	PHF2
MIS18A	PHF20
MIS18BP1	PHF20L1
MKI67	PHF21A
MLC1	PHIP
MLEC	PI3
MLLT10	PIAS1
MLLT11	PICALM
MLST8	PID1
MMRN1	PIGB
MN1	PIGG
MNS1	PIK3CA
MOB3B	PIK3CD
MOCS2	PIK3CG
MOK	PIK3IP1
MORF4L1	PIK3R2
MORF4L2	PIK3R5
MPDU1	PILRA
MPG	PILRB
MPHOSPH10	PIM2
MPHOSPH9	PINK1
MPI	PIP
MPO	PIP4K2A
MPST	PIP4K2C
MPV17	PIP5K1B
MRE11	PIP5K1C
MRM3	PISD
MROH7	PITPNA
MRPL11	PITPNC1
MRPL12	PITPNM1
MRPL13	PJA2
MRPL15	PKIA
MRPL16	PKLR
MRPL17	PKN2
MRPL18	PLA2G12A
MRPL19	PLA2G7
MRPL2	PLAAT4
MRPL22	PLAUR
MRPL23	PLBD1
MRPL24	PLCB2
MRPL3	PLCG2
MRPL33	PLCL2
MRPL4	PLEKHA1
MRPL40	PLEKHG3
MRPL42	PLEKHM1
MRPL46	PLEKHO1
MRPL48	PLEKHO2
MRPL57	PLIN2
MRPL9	PLPPR2
MRPS10	PLSCR1
MRPS12	PLXDC1
MRPS15	PLXNC1
MRPS16	PMM1
MRPS18A	PNRC1
MRPS18B	POFUT2
MRPS18C	POLD3
MRPS2	POLM
MRPS22	POLR2A
MRPS27	POMP
MRPS30	POP7
MRPS33	POR
MRPS34	POU2AF1
MRPS35	PPARD
MRPS7	PPBP
MRTFB	PPFIA1
MRTO4	PPM1B
MSH5	PPOX
MTA1	PPP1R11
MTARC2	PPP1R12A
MTCH2	PPP1R12B
MTDH	PPP1R3D
MTF2	PPP1R8
MTFR1	PPP2R2A
MTHFD1	PPP2R3C
MTHFD2	PPP2R5A
MTHFD2L	PPP2R5C
MTIF2	PPP3CA
MTMR2	PPP4R1
MTPAP	PPP6R2
MTR	PPT1
MTREX	PRAF2
MTRF1L	PRCP
MTRR	PRDM1
MTX2	PRDM4
MUC5AC	PRDX2
MUTYH	PRELP
MXRA7	PRF1
MYB	PRKACA
MYBBP1A	PRKAG2
MYCN	PRKAR1A
MYDGF	PRKAR2B
MYO15A	PRKCB
MYO1B	PRKCD
MYO5C	PRKCH
MZT2B	PRKCZ
NAA10	PRKD2
NAA15	PRKD3
NAA35	PRR13
NAA40	PRR14
NAALADL1	PRRG4
NAB1	PRSS23
NAB2	PRUNE1
NABP2	PSAP
NAE1	PSD4
NANS	PSEN1
NAP1L1	PSENEN
NARS2	PSMA6
NASP	PSMB10
NAT10	PSMB8
NAT9	PSMB9
NBAS	PSME1
NCAPH	PSTPIP1
NCBP1	PTAFR
NCBP2	PTCD1
NCKIPSD	PTGS2
NCL	PTK2B
NCSTN	PTPN12
NDC1	PTPN18
NDRG3	PTPN22
NDUFA10	PTPN4
NDUFA13	PTPN6
NDUFA3	PTPRC
NDUFA4	PTPRE
NDUFA7	PTPRN2
NDUFA8	PUDP
NDUFA9	PUM2
NDUFAB1	PURA
NDUFAF3	PVRIG
NDUFAF4	PWP2
NDUFB11	PXN
NDUFB2	PYGL
NDUFB4	QKI
NDUFB5	QPCT
NDUFB7	R3HDM4
NDUFC1	RAB11FIP1
NDUFC2	RAB20
NDUFS2	RAB21
NDUFS3	RAB22A
NDUFS4	RAB27A
NDUFS5	RAB29
NDUFS6	RAB31
NDUFS7	RAB5A
NDUFS8	RAB5B
NDUFV1	RAB6A
NDUFV2	RAB7A
NECTIN2	RAB8B
NEDD4	RABGAP1L
NEK1	RAC1
NEK3	RAC2
NELFA	RAF1
NELFB	RALB
NELFCD	RALBP1
NEMP1	RALGAPB
NENF	RANBP10
NET1	RANBP3
NEU1	RAP1A
NFE2L1	RAP1GAP2
NFKBIL1	RAPGEF6
NFU1	RARA
NGDN	RASA2
NGRN	RASGRP1
NHP2	RASSF2
NIP7	RBCK1
NIPSNAP1	RBL2
NIPSNAP3B	RBM12
NIT2	RBM23
NKAPD1	RBM38
NKIRAS2	RBM47
NKRF	RBM5
NLE1	RBMS1
NLRP3	RBPJ
NMB	RBX1
NMD3	RCBTB2
NME1	RCN3
NME2	RCOR1
NME3	RDH14
NME7	RECQL
NNT	REEP5
NOC2L	REPS2
NOC4L	RERE
NOL11	RESF1
NOL3	RETN
NOL6	RETREG1
NOL7	RETREG2
NOL9	RETREG3
NOLC1	REXO2
NOMO1	RFC5
NONO	RGS14
NOP14	RGS19
NOP16	RGS2
NOP2	RHAG
NOP53	RHBDF2
NOP56	RHCE
NPM1	RHD
NPM3	RHOG
NPR3	RHOH
NQO1	RHOQ
NR1H3	RHOT1
NR2C1	RHOT2
NR2F6	RIN2
NR4A1	RIN3
NRAS	RIPK1
NREP	RIPOR1
NRIP1	RIPOR2
NRXN2	RMND5A
NSA2	RMND5B
NSD2	RNASE6
NSDHL	RNASEL
NSMAF	RNASET2
NT5C	RNF103
NTF3	RNF111
NTHL1	RNF123
NUBP2	RNF13
NUCB2	RNF130
NUCKS1	RNF141
NUDC	RNF146
NUDT1	RNF167
NUDT15	RNF216
NUDT18	RNF24
NUDT21	RNF34
NUFIP1	RNF4
NUP188	RNF44
NUP54	ROGDI
NUP88	RPA1
NUP93	RPA2
NUS1P3	RPA3
NUTF2	RPGRIP1
NXT1	RPIA
NXT2	RPP14
NYNRIN	RPS6KA1
OARD1	RPS6KA5
OBSL1	RPS6KB2
OCRL	RRAGC
ODF2	RSAD2
ODR4	RSBN1
OGFOD3	RTN1
OIP5	RTN3
OLA1	RUBCN
OLFML2A	RUBCNL
OPA1	RUFY2
ORAI3	RUNX3
OSBP	RXRA
OTUD4	RYBP
OXA1L	S100A11
OXSM	S100A12
P2RX1	S100A6
P2RX4	S100A8
P3H1	S100A9
P3H4	S100P
P4HA1	S1PR1
P4HB	S1PR4
P4HTM	SACM1L
PA2G4	SAMD9
PABPC1	SAMHD1
PABPC4	SAMSN1
PACS2	SAP130
PAFAH1B3	SAP30L
PAICS	SAR1B
PAIP1	SARAF
PAK1IP1	SART3
PAQR3	SASH3
PARK7	SAT1
PARL	SBNO2
PARP1	SCAND1
PARP2	SCAP
PARP6	SCML1
PARPBP	SCO2
PARVB	SCYL3
PATZ1	SDCBP
PBX3	SDF2
PCBD1	SDHA
PCBP2	SDHAP1
PCCA	SDR39U1
PCDHGC3	SEC14L1
PCLAF	SEC16A
PCM1	SEC62
PCNP	SECTM1
PCYOX1	SEL1L
PCYOX1L	SELENBP1
PCYT2	SELENOT
PDCD11	SELL
PDCD2	SELPLG
PDCD6IPP2	SEMA4A
PDCL3	SEMA4D
PDE4DIP	SENP6
PDE6G	SEPTIN9
PDGFD	SERINC1
PDHA1	SERINC5
PDIA3	SERPINA1
PDIA4	SERPINB2
PDIA5	SERPINB9
PDIA6	SERPINE2
PDLIM1	SERTAD3
PDS5A	SETD1B
PDSS2	SETD5
PDXDC1	SETDB1
PEBP1	SETX
PEMT	SFI1
PER2	SFN
PES1	SFTPC
PEX10	SGK1
PEX14	SGMS1
PEX16	SGPL1
PEX26	SGPP1
PEX6	SGSH
PFAS	SH2B2
PFDN1	SH2B3
PFDN2	SH2D2A
PFDN4	SH3BP2
PFDN5	SH3BP5
PFDN6	SH3GLB1
PFKL	SH3GLB2
PFKP	SH3TC1
PGAP2	SH3YL1
PGLS	SHFL
PGPEP1	SHOC2
PHB	SIAH2
PHB2	SIDT1
PHC1	SIDT2
PHF10	SIGLEC5
PHGDH	SIGLEC7
PHKA2	SIGLEC9
PHLDA1	SIK1
PHLDA2	SIK3
PHLPP1	SIN3B
PHTF1	SIPA1
PHYH	SIPA1L1
PI4KA	SIRPA
PIAS2	SIRPB1
PIAS3	SIRPG
PIBF1	SIRT7
PIEZO1	SKAP1
PIEZO2	SKAP2
PIGC	SKIV2L
PIGK	SLA
PIGL	SLC11A1
PIGN	SLC11A2
PIGP	SLC12A6
PIGT	SLC12A9
PIGV	SLC14A1
PIGZ	SLC15A3
PIH1D1	SLC16A3
PIK3CB	SLC16A6
PIN1	SLC19A1
PIN4	SLC22A4
PIP4K2B	SLC23A2
PIPOX	SLC25A28
PITRM1	SLC25A37
PJA1	SLC25A44
PKD1P1	SLC27A3
PKD1P6	SLC2A3
PKD2	SLC2A6
PKIG	SLC31A2
PKMYT1	SLC46A3
PLA2G15	SLC4A1
PLA2G4A	SLC4A1AP
PLA2G6	SLC6A6
PLAA	SLC6A8
PLAC8	SLC7A7
PLAU	SLC9A1
PLCXD1	SLC9A3R1
PLD1	SLC9A8
PLEK	SLCO3A1
PLEKHA5	SLCO4C1
PLEKHM2	SLPI
PLIN3	SLX1B
PLK2	SMARCD3
PLK4	SMCHD1
PLOD3	SMCO4
PLPPR3	SMG8
PLS1	SMIM27
PLTP	SMN1
PLXNB1	SMPD3
PML	SNAP23
PMPCA	SNCA
PMS2P1	SNN
PMS2P2	SNORA73A
PMS2P3	SNRK
PMS2P5	SNRPN
PMS2P8	SNTB2
PMVK	SNX1
PNMA1	SNX10
PNN	SNX11
PNO1	SNX13
PNP	SNX15
PNPLA4	SNX27
PNPO	SNX6
PNRC2	SOCS3
POGLUT2	SOD2
POLA1	SORL1
POLA2	SOS2
POLD1	SP100
POLD2	SP110
POLDIP3	SP140
POLE	SP140L
POLE2	SP2
POLE3	SP3
POLG2	SPAG9
POLQ	SPAST
POLR1C	SPATA5L1
POLR1D	SPG11
POLR1E	SPG21
POLR2D	SPI1
POLR2E	SPIB
POLR2G	SPOCK2
POLR2H	SPON2
POLR2I	SPOP
POLR2J4	SPSB3
POLR2K	SPTA1
POLR2L	SPTB
POLR2M	SQOR
POLR3C	SQSTM1
POLR3D	SRGN
POLR3E	SRP54
POMGNT1	SRP9
POMT1	SRPK1
POP5	SRPK2
POT1	SRSF1
PPA1	ST20
PPA2	ST3GAL1
PPAT	ST3GAL2
PPIA	ST3GAL5
PPIB	ST3GAL6
PPID	ST6GAL1
PPIE	ST6GALNAC2
PPIH	ST8SIA4
PPIP5K1	STAG2
PPM1G	STARD3
PPP1R26	STAT1
PPP2CA	STAT3
PPP2R5D	STAT4
PPP2R5E	STAT5B
PPP4R3B	STAT6
PPP5C	STAU1
PPRC1	STEAP4
PPT2	STK10
PQBP1	STK17A
PRCC	STK24
PRDM14	STK38
PRDX1	STK39
PRDX4	STK4
PRDX6	STOM
PREP	STRN
PRICKLE3	STRN4
PRICKLE4	STX10
PRIM1	STX11
PRIM2	STX3
PRKAA1	STX6
PRKCI	STX7
PRKCSH	STXBP3
PRKRA	SULT1A1
PRMT1	SULT1A2
PRMT3	SULT1A3
PRMT5	SULT1B1
PROCR	SUPT20H
PRODH	SUPT4H1
PROM1	SUSD6
PRPF19	SVIL
PRPF31	SYK
PRPF4	SYNE1
PRPF40A	SYNE2
PRPF6	SYNJ1
PRPF8	SYNRG
PRPS2	TAB2
PRR3	TACC1
PRRX2	TACC3
PRSS21	TAF12
PRTN3	TAF4
PSEN2	TAF5
PSG6	TAGLN
PSMA1	TAL1
PSMA3	TALDO1
PSMA4	TANK
PSMA5	TAP1
PSMA7	TAP2
PSMB1	TAPBP
PSMB2	TAX1BP1
PSMB5	TBC1D17
PSMB7	TBC1D2
PSMC1	TBC1D22A
PSMC2	TBC1D3F
PSMC3	TBC1D4
PSMC5	TBC1D9
PSMD1	TBK1
PSMD14	TBL1X
PSMD2	TBL3
PSMD3	TBPL1
PSMD8	TBX21
PSME3IP1	TBXAS1
PSMF1	TCF20
PSMG1	TCF4
PSMG2	TCF7
PSPH	TCF7L2
PTBP1	TCIRG1
PTBP2	TCL1A
PTCD2	TCN1
PTDSS1	TDP2
PTDSS2	TDRD7
PTGES2	TECPR2
PTGES3	TENT4A
PTH2R	TENT5C
PTK7	TERF2IP
PTMA	TESK2
PTP4A3	TFEB
PTPA	TGFA
PTPN11	TGFBI
PTPN7	TGFBR2
PTPRA	TGFBR3
PTPRO	TGM3
PTRH2	TGOLN2
PTTG1IP	THAP7
PTX3	THBD
PUF60	THEMIS2
PUM3	THOC5
PUS1	THTPA
PUS7	TIAM1
PWP1	TIMM10
PWWP3A	TIMP2
PXMP2	TINF2
PYGB	TJP2
PYY2	TLE1
QARS1	TLE3
QDPR	TLN1
QPRT	TLR1
QSOX1	TLR2
QTRT1	TLR4
R3HCC1	TLR5
R3HDM1	TLR6
RAB13	TLR8
RAB14	TM2D3
RAB1A	TM6SF1
RAB1B	TM9SF2
RAB33B	TMBIM1
RAB40B	TMBIM4
RAB4A	TMBIM6
RAB5C	TMC6
RABEP2	TMCC1
RABGGTB	TMCC2
RABL2B	TMCO6
RABL3	TMEM127
RACK1	TMEM131L
RAD1	TMEM140
RAD50	TMEM158
RAD51	TMEM164
RAD51C	TMEM184B
RAD51D	TMEM204
RAE1	TMEM243
RALA	TMEM248
RALGDS	TMEM50A
RAN	TMEM63A
RANBP1	TMEM9B
RANBP2	TMOD1
RANBP9	TMSB4X
RANGAP1	TNFAIP2
RANGRF	TNFAIP3
RAP1GDS1	TNFAIP6
RASGRP3	TNFAIP8
RASSF1	TNFRSF10B
RASSF7	TNFRSF10C
RBBP4	TNFRSF14
RBBP7	TNFRSF1A
RBBP8	TNFRSF1B
RBFA	TNFRSF25
RBKS	TNFRSF8
RBM14	TNFRSF9
RBM15	TNFSF10
RBM15B	TNFSF12
RBM19	TNFSF14
RBM22	TNIP1
RBM28	TNK2
RBM3	TNKS2
RBM34	TNRC6B
RBM39	TOB1
RBM4	TOM1
RBPMS	TOP3A
RC3H1	TOPORS
RCC1	TOR1B
RCC1L	TP53I11
RCN1	TPCN1
RCN2	TPD52
RDX	TPK1
REPIN1	TPM1
RETSAT	TPST1
REXO4	TRAC
REXO5	TRADD
RFC2	TRAF3IP3
RFWD3	TRAFD1
RFX7	TRAK2
RFXANK	TRANK1
RGCC	TRAPPC10
RHBDD3	TRAPPC4
RHEB	TRAPPC8
RHEX	TRAT1
RHOBTB1	TRBC1
RHOBTB3	TRDV2
RIF1	TREM1
RING1	TREML2
RIOX2	TREX2
RIPK2	TRIB2
RITA1	TRIM10
RMDN1	TRIM21
RMND1	TRIM22
RNASEH2A	TRIM23
RNASEH2B	TRIM26
RNF114	TRIM27
RNF115	TRIM33
RNF139	TRIM34
RNF220	TRIM38
RNF5	TRIM52
RNMT	TRIM8
RNPS1	TRIOBP
ROBO3	TRMO
ROCK1	TRMT2B
RPAP2	TRPC4AP
RPARP-AS1	TSC22D4
RPE	TSEN34
RPF1	TSNAX
RPL10	TSPAN13
RPL10A	TSPAN14
RPL10L	TSPO2
RPL11	TSPYL5
RPL12	TST
RPL13	TTC13
RPL13A	TTC33
RPL14	TTC9
RPL15	TTLL4
RPL18	TTPAL
RPL18A	TUBA4A
RPL22	TUBA4B
RPL23	TUBB1
RPL24	TUBB2A
RPL26L1	TUBB3
RPL27	TUSC2
RPL27A	TUT7
RPL28	TXK
RPL29	TXNDC5
RPL3	TXNDC9
RPL30	TXNIP
RPL31	TYK2
RPL32	TYMP
RPL35	TYROBP
RPL35A	U2AF1
RPL36	UBA3
RPL36A	UBAC1
RPL37	UBAP1
RPL37A	UBC
RPL38	UBE2B
RPL39	UBE2D1
RPL4	UBE2D3
RPL41	UBE3B
RPL6	UBE3C
RPL7	UBE4A
RPL7A	UBL3
RPL8	UBN1
RPL9	UBR2
RPLP0	UBR7
RPLP1	UBXN2B
RPN1	UCP2
RPN2	UGCG
RPP30	UHRF1BP1L
RPP40	UIMC1
RPRD1A	ULK1
RPS10	UNC119
RPS12	UPF1
RPS13	UPP1
RPS14	USP10
RPS15	USP15
RPS15A	USP24
RPS16	USP3
[truncated: 661 more rows]

## Sheet: GSE138702_Samples
AML	Bone Marrow
GSM4116446	GSM4116455
GSM4116447	GSM4116456
GSM4116448	GSM4116457
GSM4116449	GSM4116458
GSM4116450	GSM4116459
GSM4116451	GSM4116460
GSM4116452	GSM4116461
GSM4116453	GSM4116462
GSM4116454	GSM4116463
	GSM4116464

## Sheet: GSE138702_DEG
UP-regulated	DOWN-regulated
AADAT	ABALON
AC000072.1	ABCA13
AC004231.1	ABCC13
AC005306.1	ABHD14A-ACY1
AC005392.3	AC005336.2
AC006364.1	AC005336.3
AC006538.3	AC005487.1
AC007014.1	AC005730.1
AC007192.1	AC005730.2
AC007342.2	AC006296.3
AC007682.1	AC007319.1
AC007785.2	AC007325.2
AC008114.1	AC010280.2
AC008592.5	AC010745.5
AC008753.3	AC011484.1
AC009093.4	AC016582.3
AC011524.2	AC018731.1
AC011676.3	AC020629.1
AC012366.1	AC021713.1
AC012645.2	AC026310.2
AC012645.4	AC027601.1
AC013437.2	AC068831.7
AC016542.2	AC069410.1
AC016769.6	AC073109.1
AC018634.1	AC073210.3
AC022034.3	AC091563.1
AC023509.2	AC091564.7
AC024224.2	AC092490.1
AC025437.3	AC093599.2
AC025437.4	AC100810.1
AC025741.1	AC104083.1
AC055807.1	AC104232.2
AC069029.1	AC104389.5
AC073591.1	AC104389.6
AC090950.1	AC105942.1
AC092427.1	AC106865.1
AC092617.1	AC108479.3
AC092650.2	AC109454.1
AC092681.2	AC109925.2
AC098869.1	AC112253.2
AC100839.1	AC123912.4
AC103702.1	AC125603.2
AC105046.1	AC125611.4
AC109809.1	AC127526.3
AC113208.3	AC130456.3
AC136424.1	AC130888.1
AC136424.2	AC131097.2
AC138123.2	AC131097.3
AC145423.3	AC132807.2
AC245884.7	AC136616.1
ACE2	AC137499.1
ACY3	AC138649.1
AIF1L	AC138649.4
AKR1E2	AC139491.2
AL008707.1	AC244394.1
AL023775.1	AC246787.2
AL023775.2	ACP5
AL078624.1	ADAMTS2
AL079304.1	ADCY2
AL121950.1	ADGRL3
AL121974.1	ADIPOR1
AL132796.2	AF064858.1
AL133444.1	AGR2
AL161912.4	AJ009632.2
AL353644.2	AL031686.1
AL353729.2	AL138899.1
AL355501.1	AL139125.1
AL358113.1	AL157895.2
AL390839.1	AL355075.4
AL392024.1	AL355432.1
AL590226.1	AL356489.2
AL591770.1	AL356747.1
AL592188.1	AL356804.1
AL627309.7	AL356968.2
ANGPT1	AL589745.1
ANKRD18B	AL590062.1
AP000487.2	AL590428.1
AP000812.2	ALAS2
AP001790.1	AMFR
ARHGAP26-AS1	ANKRD65
ARPP21	ANO2
ARPP21-AS1	AP000646.1
ARTN	AP001172.1
BAALC	AP005717.1
BANF1P1	APOC2
BCYRN1	AQP4-AS1
BX005040.4	AR
C11orf97	ARG2
C1QTNF4	ARHGAP8
C3orf80	ARHGEF12
CACNG1	ARMH4
CALN1	ASAP3
CAPN11	ASIC4
CCDC158	ASPA
CCNG1P1	ASS1
CD177P1	ATF7IP2
CD34	ATP1B1
CHRNA6	ATRNL1
CKAP2LP1	AVPR1A
CLDN18	B4GALT3
CNTNAP3P2	BBOF1
COL24A1	BCAM
COL4A3	BCL2L1
COL4A5	BCL2L14
CPNE7	BMPR1B
CPXM1	BPGM
CRHBP	BSG
CRLF2	BX571818.1
CTCFL	C11orf87
CTRC	C1orf116
CYP4F10P	C9orf153
CYP7B1	C9orf78
CYTL1	CA1
DEPTOR	CADM2
DIAPH3-AS1	CALCRL
DNMT3B	CAV1
DPY19L4P1	CAV2
DUSP27	CAVIN1
EDA2R	CCDC175
EFCC1	CCDC3
EGFL7	CCDC42
ERVE-1	CCDC68
FAM92B	CCDC74A
FER1L6	CCDC8
FIGN	CCR5AS
FLT3	CD177
FP671120.4	CD276
GCSAML	CD70
GJA6P	CDC34
GNAI1	CDC42EP1
GPHA2	CDC42EP5
GPR141BP	CDCP1
GUCY1A1	CDH5
HHIPL1	CDH6
HNRNPA3P2	CDO1
HOXA10-AS	CENPS-CORT
HOXA5	CFAP161
HOXA6	CFI
HOXA9	CGREF1
HOXA-AS3	CHAC1
HOXB4	CHMP1B2P
HOXB6	CHMP4C
HPGDS	CHST8
HSPG2	CISD2
HTR1F	CKB
IGF2BP2	CLDN9
IGFL4	CLEC4O
IGLC1	CLECL1
IGLC5	CLIC6
IGLC6	CNN3
IGLL5	CNPPD1
IGLV3-16	CNTNAP3
IGLV3-27	CNTNAP3B
IGSF10	COCH
IL12A-AS1	COL12A1
ILDR2	COL1A1
IRX3	COL1A2
KCNK17	COL5A1
KIAA1549	COL8A1
KIF26B	CPE
KIT	CREG1
KLHL13	CRISP2
KLRG2	CSNK1A1L
KRT18P62	CSPG4P11
LHX6	CT66
LIN28A	CXCL10
LINC00906	CXCL11
LINC01343	CXCL2
LINC01712	CYP4A22-AS1
LINC02009	DCAF12
LINC02043	DCDC2
LINC02213	DMTN
LINC02227	DNAH2
LINC02786	DNAJC12
LPAR4	DOCK1
LVRN	DPCD
LYPD8	DPM2
MAMDC2	DPYS
MAMDC2-AS1	DPYSL3
MDFI	DSG2
MEGF10	DZIP1
MEIS1-AS2	EDIL3
MEST	EFHB
MEX3A	EFNA1
MEX3B	EHD2
MIR373	ELN
MIR4451	EMC3
MIR604	EML1
MN1	EMP1
MTCO2P5	ENPP7P8
MTCO3P5	ENTHD1
MTCYBP11	EPB41
MTND3P9	ERFE
MTND4LP12	ERVMER61-1
MTND4P11	ESRG
MTND4P22	EVA1B
MTND5P24	EVC
MTND6P11	EVC2
MYCN	EXOC6B
MYCNOS	FAM104A
MYOM2	FAM171B
MYOZ3	FAM210B
NANOGP11	FAM83A
NAV2	FAM83A-AS1
NETO1	FANK1
NEU4	FBXO17
NKX2-3	FBXO7
NPAP1P4	FERMT1
NPM2	FGD5
NPR3	FKBP10
NPW	FKBP1B
NR5A1	FKBP8
NRON	FOLH1
NYNRIN	FP236383.4
OBSL1	FP236383.5
OLFML2A	FP671120.7
OR10AA1P	FP671120.8
OR2AG1	GABARAPL2
OR2AQ1P	GABRD
OR6K6	GAL3ST2
OR6N1	GALNT18
OR6N2	GDF15
OR9A4	GDF2
PALM	GJA1
PCAT18	GJB2
PIEZO2	GJC2
PNLDC1	GLRB
PRAMENP	GLYATL2
PRDM16	GMPR
PROM1	GP1BB
PROSER2-AS1	GPAA1P2
PTPRJ-AS1	GPAT2
RAG1	GPAT2P1
RBM17P1	GPR12
RHEX	GPR146
RN7SKP134	GPR1-AS
RNA5-8SN1	GPX1
RNA5-8SN2	GPX1P1
RNA5-8SN4	GSPT1
RNA5-8SN5	GUCY2C
ROBO4	GULP1
RPS12P20	H19
RPS29P12	HBA1
RPS6KA2-IT1	HBA2
RXFP1	HBB
SHANK3	HBD
SKIDA1	HBG1
SLC10A5	HBG2
SMIM24	HCAR1
SMO	HERC2P5
SOX4	HK1
SPINK2	HOXA10
SPINK4	HOXB3
ST18	HPGD
SVOPL	HPS1
SYNE1-AS1	ID1
TAS2R38	IFI27
TBC1D27P	IFIT1B
TDRD1	IGF2
TFPI	INSYN2A
TIE1	ISCA1
TMEM150C	ISCA1P1
TPSAB1	ISCA1P6
TRDV3	ITLN1
TRH	KANSL1-AS1
TRIM71	KCNIP3
UGT3A2	KCNK1
UMODL1	KCNT2
WDR49	KDM7A-DT
WT1	KIAA0087
XKRX	KIRREL1
ZBTB8A	KLC3
ZNF334	KRT1
ZNF521	KRT18
	KRT8
	LAMA3
	LAMB2
	LANCL3
	LAPTM4B
	LARP6
	LAYN
	LDLRAD2
	LINC00240
	LINC00607
	LINC01106
	LINC01122
	LINC01123
	LINC01531
	LINC01554
	LINC02249
	LINC02340
	LINC02573
	LINC02609
	LINC02767
	LINC02805
	LIPM
	LMO3
	LNCAROD
	LRCH2
	LRP2
	LRP4
	LRP6
	LRRC2
	LRRC24
	LRRC2-AS1
	LY6G6D
	LYL1
	MACROH2A2
	MAFA
	MAGI1
	MALL
	MAOA
	MAPK11
	MARCHF8
	MATN4
	MCOLN1
	MECOM
	MEG8
	MEI4
	MEIS1
	METTL7B
	MIR1915HG
	MIR34AHG
	MIR99AHG
	MLF1
	MMP14
	MMP16
	MMP2
	MOCOS
	MPDZ
	MPP1
	MT1E
	MT1L
	MT2A
	MT2P1
	MTCO2P12
	MTDHP3
	MT-RNR1
	MT-RNR2
	MTRNR2L1
	MTRNR2L12
	MXI1
	MYCT1
	MYO16-AS1
	MYO18B
	MYO7A
	NDN
	NDST3
	NEBL
	NECTIN4
	NKAIN2
	NLGN1
	NMRAL2P
	NPPA
	NPRL3
	NR5A2
	NRARP
	NRIP3
	NRIR
	NRXN3
	NSG2
	NTAN1
	NTRK1
	OR13A1
	OR2T32P
	OR2W3
	OR51AB1P
	OR56B2P
	ORM1
	OSBP2
	OSBPL6
	PACSIN3
	PAGE2
	PAGE2B
	PARD3B
	PCSK1N
	PCSK9
	PCTP
	PCYT1B
	PDE2A
	PGBD4P1
	PGF
	PHLDA3
	PHOSPHO1
	PINK1
	PITHD1
	PKD1L3
	PKNOX2
	PLA2R1
	PLCB4
	PLOD2
	PLS3
	PLVAP
	PNMA8A
	PNMA8B
	PPBP
	PPDPF
	PPIC
	PPP1R14C
	PRDM16-DT
	PREX2
	PRKAA2
	PRR5-ARHGAP8
	PTH1R
	PTPN3
	PTPRH
	PTPRN
	R3HDM4
	RAB11B
	RAMP1
	RAP1GAP
	RAPGEF4
	RASSF8-AS1
	RGS10
	RGS6
	RGS9
	RIDA
	RMST
	RNA5-8SN3
	RNF10
	RNF150
	RNF187
	RNY3P8
	RPL22P4
	RPL22P6
	RTL8B
	RUNDC3A
	RUNDC3A-AS1
	RYR2
	S100A16
	SALL4
	SCARA3
	SCHIP1
	SCN2A
	SCN7A
	SEMA3F
	SEMG1
	SFRP2
	SGIP1
	SIAH2
	SIGLEC12
	SKP1P1
	SLC16A1
	SLC1A5
	SLC25A37
	SLC25A39
	SLC6A19
	SLC6A8
	SLC7A2
	SLC8A3
	SLC9A3R2
	SLITRK5
	SMOX
	SNCAIP
	SNORA70
	SNORD22
	SOHLH2
	SORCS1
	SOSTDC1
	SPAG6
	SRPX
	STRADB
	STRADBP1
	SUGT1P1
	SV2B
	SYBU
	SYNC
	TCF15
	TEAD4
	TEK
	TENT5C
	TEX11
	TFF3
	THEGL
	THEM5
	THSD7A
	THY1
	TIMP3
	TM4SF1
	TMCC2
	TMEM158
	TMEM51
	TMEM63B
	TMEM86B
	TNFRSF13B
	TNFSF18
	TOM1L1
	TPBG
	TPSB2
	TRBVB
	TREM2
	TRIM58
	TRNP1
	TSTA3
	TTLL7
	UBA52
	UBB
	UBBP1
	UBBP4
	UBE2Q2L
	UBXN6
	UCHL1
	UGT2B17
	UGT8
	VEPH1
	VPS33B-DT
	VSTM2L
	VSTM4
	VWA1
	WASIR1
	WDR78
	XIRP2
	XK
	YBX3
	YBX3P1
	ZBTB45P2
	ZNF462
	ZRSR2P1
	ZSWIM8-AS1

## Sheet: GSE9476_GSE138702_Merged
UP-regulated	DOWN-regulated
AACS	AAMP
AADAT	AASDHPPT
AAMDC	AATK
AAR2	ABALON
AARS1	ABAT
AARSD1	ABCA1
ABCB7	ABCA13
ABCC1	ABCA7
ABCC4	ABCC13
ABCD4	ABCC3
ABCE1	ABCC5
ABCF1	ABCG1
ABCF2	ABHD14A-ACY1
ABL1	ABHD17A
AC000072.1	ABHD3
AC004231.1	ABHD5
AC005306.1	ABI1
AC005392.3	ABLIM1
AC006364.1	ABR
AC006538.3	AC005336.2
AC007014.1	AC005336.3
AC007192.1	AC005487.1
AC007342.2	AC005730.1
AC007682.1	AC005730.2
AC007785.2	AC006296.3
AC008114.1	AC007319.1
AC008592.5	AC007325.2
AC008753.3	AC010280.2
AC009093.4	AC010745.5
AC011524.2	AC011484.1
AC011676.3	AC016582.3
AC012366.1	AC018731.1
AC012645.2	AC020629.1
AC012645.4	AC021713.1
AC013437.2	AC026310.2
AC016542.2	AC027601.1
AC016769.6	AC068831.7
AC018634.1	AC069410.1
AC022034.3	AC073109.1
AC023509.2	AC073210.3
AC024224.2	AC091563.1
AC025437.3	AC091564.7
AC025437.4	AC092490.1
AC025741.1	AC093599.2
AC055807.1	AC100810.1
AC069029.1	AC104083.1
AC073591.1	AC104232.2
AC090950.1	AC104389.5
AC092427.1	AC104389.6
AC092617.1	AC105942.1
AC092650.2	AC106865.1
AC092681.2	AC108479.3
AC098869.1	AC109454.1
AC100839.1	AC109925.2
AC103702.1	AC112253.2
AC105046.1	AC123912.4
AC109809.1	AC125603.2
AC113208.3	AC125611.4
AC136424.1	AC127526.3
AC136424.2	AC130456.3
AC138123.2	AC130888.1
AC145423.3	AC131097.2
AC245884.7	AC131097.3
ACAA2	AC132807.2
ACACA	AC136616.1
ACADM	AC137499.1
ACADVL	AC138649.1
ACAT1	AC138649.4
ACAT2	AC139491.2
ACE2	AC244394.1
ACO1	AC246787.2
ACO2	ACAA1
ACOT13	ACAP2
ACOT2	ACOT9
ACOT7	ACOX1
ACOT8	ACP3
ACP1	ACP5
ACSF2	ACSL1
ACTB	ACSL3
ACTR5	ACTA2
ACY1	ACTG2
ACY3	ACTN1
ACYP1	ACTR3
ACYP2	ADA2
ADA	ADAM10
ADAM17	ADAM19
ADCK2	ADAM8
ADCY3	ADAMTS2
ADGRA2	ADAP2
ADGRA3	ADAR
ADH5	ADAT1
ADI1	ADCY2
ADK	ADCY7
ADNP2	ADD1
ADO	ADD2
ADSL	ADD3
AFF1	ADGRE2
AFG3L2	ADGRE3
AGBL5	ADGRE5
AGK	ADGRG3
AGO3	ADGRL3
AGPAT2	ADIPOR1
AGPAT5	ADIPOR2
AGPS	ADM
AGT	ADSS2
AHCY	AF064858.1
AHCYL2	AFTPH
AHDC1	AGAP4
AHI1	AGFG2
AHR	AGO4
AHSA1	AGR2
AIF1L	AGTPBP1
AIFM1	AHCTF1
AIMP1	AHSP
AIMP2	AIDA
AK2	AIF1
AK4	AJ009632.2
AK6	AK1
AKAP1	AKAP10
AKAP7	AKAP13
AKIRIN1	AKAP17A
AKR1A1	AKIP1
AKR1E2	AKR1C1
AKR7A2	AKR1C2
AKR7A3	AKTIP
AL008707.1	AL031686.1
AL023775.1	AL138899.1
AL023775.2	AL139125.1
AL078624.1	AL157895.2
AL079304.1	AL355075.4
AL121950.1	AL355432.1
AL121974.1	AL356489.2
AL132796.2	AL356747.1
AL133444.1	AL356804.1
AL161912.4	AL356968.2
AL353644.2	AL589745.1
AL353729.2	AL590062.1
AL355501.1	AL590428.1
AL358113.1	ALAS2
AL390839.1	ALDH1A1
AL392024.1	ALDH2
AL590226.1	ALOX5
AL591770.1	ALOX5AP
AL592188.1	ALPK1
AL627309.7	ALPL
ALAS1	AMFR
ALCAM	AMIGO2
ALDH18A1	AMMECR1
ALDH1B1	AMPD2
ALDH5A1	AMPD3
ALDH6A1	ANAPC2
ALDOA	ANK1
ALG3	ANK3
ALG5	ANKFY1
ALG8	ANKHD1
ALG9	ANKRA2
AMBRA1	ANKRD12
AMD1	ANKRD49
AMHR2	ANKRD55
ANAPC1	ANKRD65
ANAPC5	ANKZF1
ANGPT1	ANO2
ANKLE2	ANPEP
ANKMY2	ANXA11
ANKRD18B	ANXA3
ANKRD27	ANXA5
ANKRD28	ANXA6
ANKRD36	AOAH
ANKRD36B	AOC2
ANKRD46	AOC3
ANP32A-IT1	AP000646.1
ANP32B	AP001172.1
ANP32E	AP005717.1
ANXA1	AP1S2
ANXA4	AP3S2
AP000487.2	APAF1
AP000812.2	APBA2
AP001790.1	APBA3
AP1S1	APBB1IP
AP2B1	APBB3
AP2M1	APC
AP3S1	APMAP
AP4S1	APOBEC3A
AP5S1	APOBEC3B
APEH	APOBR
APEX1	APOC1
APH1A	APOC2
APIP	APOD
APOOL	APOL1
APPL1	APOL2
APRT	APOL3
ARF3	APP
ARFGAP2	APPBP2
ARFGEF2	APPL2
ARFIP2	AQP2
ARHGAP22	AQP3
ARHGAP26-AS1	AQP4-AS1
ARHGAP33	AQP9
ARHGEF17	AQR
ARHGEF2	AR
ARID1A	ARAP1
ARL1	ARAP2
ARL2	ARAP3
ARL3	AREG
ARL4A	AREL1
ARL6IP1	ARFGEF1
ARL8B	ARFIP1
ARMC6	ARG1
ARMCX1	ARG2
ARMCX6	ARHGAP12
ARPC5L	ARHGAP15
ARPP21	ARHGAP19
ARPP21-AS1	ARHGAP25
ARRB1	ARHGAP26
ARSD	ARHGAP4
ARTN	ARHGAP45
ASAP2	ARHGAP8
ASB7	ARHGDIB
ASCC1	ARHGEF1
ASH2L	ARHGEF11
ASMTL	ARHGEF12
ASPH	ARHGEF18
ASPM	ARHGEF3
ASPSCR1	ARHGEF40
ATAD2	ARID3A
ATAD3A	ARID3B
ATF2	ARID4A
ATF3	ARID4B
ATF4	ARID5A
ATF6B	ARID5B
ATG101	ARL4C
ATG13	ARL6IP4
ATIC	ARMC1
ATN1	ARMC8
ATOX1	ARMH4
ATP1A1	ARMT1
ATP2A2	ARNTL
ATP2C1	ARPC1B
ATP5F1A	ARPC2
ATP5F1B	ARPC3
ATP5F1C	ARPC5
ATP5F1D	ARRB2
ATP5MC1	ASAH1
ATP5MC2	ASAP1
ATP5MC3	ASAP3
ATP5ME	ASB8
ATP5MF	ASF1A
ATP5MG	ASF1B
ATP5MPL	ASGR2
ATP5PB	ASIC4
ATP5PD	ASPA
ATP5PF	ASS1
ATP5PO	ASXL2
ATP6AP1	ATF1
ATP6V0A2	ATF7IP
ATP6V1F	ATF7IP2
ATP6V1H	ATG2A
ATP8B1	ATG3
ATP8B4	ATG9A
ATPAF2	ATM
ATRAID	ATMIN
ATRN	ATP11B
ATXN10	ATP1B1
ATXN3	ATP6AP2
ATXN7L3B	ATP6V0A1
AUNIP	ATP6V0B
AUP1	ATP6V0D1
AVEN	ATP6V0E1
AVPI1	ATP6V0E2
AZIN1	ATP6V1A
AZU1	ATP6V1B2
B3GALNT1	ATP6V1D
B3GAT3	ATP6V1E1
B3GNTL1	ATP7A
B4GALT6	ATRNL1
B4GALT7	ATRX
B4GAT1	ATXN1
BAALC	ATXN7
BABAM1	AURKA
BABAM2	AURKAP1
BACE1	AUTS2
BAG1	AVIL
BAG2	AVL9
BAG4	AVPR1A
BAG5	B2M
BAHCC1	B3GALT4
BANF1	B4GALT3
BANF1P1	B4GALT5
BARD1	BACH1
BAX	BACH2
BAZ2A	BANK1
BBS1	BANP
BBX	BASP1
BCAP29	BAZ1A
BCAP31	BAZ2B
BCAT1	BBIP1
BCCIP	BBOF1
BCKDHB	BCAM
BCL11A	BCKDHA
BCL2L2	BCL11B
BCL7A	BCL2A1
BCL7B	BCL2L1
BCL7C	BCL2L14
BCLAF1	BCL3
BCR	BCL6
BCS1L	BECN1
BCYRN1	BEST1
BDH1	BICD2
BDH2	BICRA
BEND5	BICRAL
BEX4	BID
BGLAP	BIN1
BIK	BIN2
BLMH	BIN3
BMI1	BIRC3
BMP1	BLM
BMS1	BLNK
BNIP1	BLVRA
BNIP3	BLVRB
BOP1	BMPR1B
BPHL	BMX
BRCC3	BNIP3L
BRD3	BOLA2
BRIX1	BORCS8-MEF2B
BRPF1	BPGM
BSPRY	BRD8
BTBD2	BSG
BTBD3	BST1
BTF3	BTG1
BTG3	BTG2
BTK	BTN2A1
BUB1B	BTN2A2
BX005040.4	BTN3A1
BYSL	BTN3A2
BZW1	BTN3A3
BZW2	BTNL8
C11orf49	BUB3
C11orf58	BX571818.1
C11orf71	C11orf21
C11orf95	C11orf87
C11orf97	C12orf29
C12orf10	C1orf116
C15orf39	C4A
C16orf58	C5AR1
C18orf25	C5AR2
C19orf53	C9orf153
C19orf54	C9orf78
C1orf112	CA1
C1orf216	CA2
C1orf50	CA4
C1orf54	CAB39
C1QBP	CABIN1
C1QTNF4	CACNA2D2
C2orf49	CACNA2D3
C3orf80	CADM2
C5	CALCOCO1
C5orf66	CALCRL
C8orf33	CALM1
C9orf16	CAMK1
CAAP1	CAMK1D
CACNA1A	CAMK2G
CACNB3	CAMKK2
CACNG1	CAMP
CACYBP	CAMTA2
CAD	CANT1
CALCOCO2	CAP1
CALN1	CAPRIN2
CALR	CAPZA1
CALU	CAPZA2
CAMKV	CAPZB
CAND1	CARD8
CANX	CARM1
CAPG	CARS1
CAPN1	CARS2
CAPN11	CASC3
CAPNS1	CASK
CAPRIN1	CASP1
CARD9	CASP4
CARF	CASP5
CASKIN2	CASP8
CASP6	CASP8AP2
CBFB	CAST
CBX3	CAV1
CC2D1A	CAV2
CCDC158	CAVIN1
CCDC22	CAVIN2
CCDC6	CBLB
CCDC85B	CBR4
CCDC86	CBX1
CCDC88A	CBX6
CCDC90B	CBX7
CCDC91	CCDC175
CCHCR1	CCDC186
CCL23	CCDC28A
CCNA1	CCDC3
CCNB1IP1	CCDC42
CCNC	CCDC68
CCNE1	CCDC69
CCNF	CCDC74A
CCNG1	CCDC8
CCNG1P1	CCDC92
CCNH	CCL4
CCNJ	CCL5
CCNL1	CCN3
CCNL2	CCND3
CCNT1	CCNG2
CCT2	CCNJL
CCT3	CCPG1
CCT4	CCR1
CCT5	CCR2
CCT6A	CCR3
CCT6B	CCR5AS
CCT7	CCR7
CCT8	CD101
CD151	CD14
CD164	CD160
CD177P1	CD163
CD180	CD177
CD200	CD19
CD320	CD1C
CD34	CD1D
CD38	CD2
CD3EAP	CD22
CD44	CD24
CD63	CD247
CD9	CD27
CD99	CD276
CDC42	CD28
CDC45	CD2AP
CDC5L	CD2BP2
CDCA4	CD300A
CDCA8	CD36
CDK16	CD37
CDK2	CD3D
CDK2AP1	CD3E
CDK4	CD3G
CDK5	CD4
CDK6	CD46
CDK9	CD48
CDKAL1	CD5
CDKN2A	CD52
CDKN2C	CD53
CDT1	CD55
CEBPA	CD58
CEBPA-DT	CD59
CEBPG	CD6
CENPBD1P1	CD7
CENPF	CD70
CENPJ	CD72
CENPN	CD79A
CENPS	CD79B
CENPU	CD86
CENPX	CD8A
CEP104	CD8B
CEP164	CD93
CEP170	CDA
CEP57	CDC14B
CEP70	CDC25B
CEP83	CDC27
CEP85	CDC34
CERS6	CDC42EP1
CETN2	CDC42EP2
CETN3	CDC42EP3
CFAP20	CDC42EP5
CHAF1A	CDC42SE1
CHCHD2	CDCP1
CHCHD3	CDH1
CHD1L	CDH5
CHD4	CDH6
CHEK1	CDIPT
CHEK2	CDK11B
CHKA	CDK19
CHORDC1	CDK5R1
CHPF2	CDK5RAP3
CHRNA6	CDKN1B
CHRNA7	CDKN1C
CHRNB1	CDKN2D
CHST4	CDO1
CIAO2B	CDS2
CIAPIN1	CEACAM1
CIT	CEACAM3
CITED2	CEBPB
CIZ1	CEBPD
CKAP2LP1	CELF2
CKS1B	CEMIP2
CKS2	CENPM
CLASP2	CENPS-CORT
CLCC1	CERK
CLCN7	CERT1
CLDN18	CFAP161
CLEC11A	CFI
CLIC1	CFLAR
CLIC4	CFP
CLINT1	CGGBP1
CLIP2	CGREF1
CLK3	CHAC1
CLNS1A	CHD7
CLPP	CHD8
CLSTN1	CHFR
CLTA	CHI3L1
CMAHP	CHIC2
CMC2	CHKB
CMPK1	CHMP1A
CNIH1	CHMP1B
CNOT9	CHMP1B2P
CNPY2	CHMP2A
CNTNAP1	CHMP3
CNTNAP3P2	CHMP4C
COA3	CHMP5
COA4	CHMP7
COA7	CHN2
COIL	CHPT1
COL24A1	CHST15
COL4A3	CHST2
COL4A5	CHST7
COL6A1	CHST8
COMMD3	CIR1
COMMD4	CISD2
COMT	CKAP4
COPB1	CKB
COPS2	CKLF
COPS3	CKM
COPS4	CLC
COPS6	CLCN3
COPS8	CLCN4
COPZ1	CLDN9
COQ4	CLEC2B
CORO1B	CLEC2D
COX10	CLEC4A
COX11	CLEC4E
COX16	CLEC4O
COX5A	CLEC7A
COX5B	CLECL1
COX6A1	CLIC2
COX6B1	CLIC3
COX6C	CLIC6
COX7A2	CLIP1
COX7A2L	CLK4
COX7B	CLN5
COX7C	CLP1
COX8A	CLTC
CPA3	CLUHP3
CPNE7	CMAS
CPSF1	CMC4
CPSF4	CMTM6
CPSF6	CNN2
CPT1A	CNN3
CPXM1	CNNM3
CRAT	CNOT1
CRCP	CNOT4
CREB3L2	CNPPD1
CRELD1	CNTNAP3
CRHBP	CNTNAP3B
CRIPT	COA1
CRLF2	COCH
CRTAP	COG2
CRYGD	COL12A1
CRYZ	COL18A1
CRYZL1	COL1A1
CS	COL1A2
CSDE1	COL5A1
CSNK2A1	COL8A1
CSNK2B	COPB2
CSPP1	COQ10B
CSRP1	CORO1A
CSTF2	CORO1C
CTC-338M12.4	COTL1
CTCFL	COX20
CTNNB1	CPA2
CTNNBIP1	CPD
CTNNBL1	CPE
CTPS1	CPOX
CTPS2	CPPED1
CTRC	CPQ
CTSA	CPSF7
CTSD	CPT1B
CTSF	CPVL
CTSG	CR1
CUEDC2	CREB1
CUL7	CREB5
CUTA	CREBBP
CXCL3	CREBL2
CYB561	CREG1
CYB5A	CREM
CYB5B	CRISP2
CYB5R3	CRISPLD2
CYBA	CRK
CYC1	CRLF3
CYCS	CROCCP2
CYP1A2	CRTC3
CYP2C9	CRYBG1
CYP4F10P	CSAD
CYP7B1	CSF1R
CYTH2	CSF2RA
CYTL1	CSF2RB
CZIB	CSF3R
DAD1	CSGALNACT1
DALRD3	CSK
DAP	CSNK1A1L
DAP3	CSNK1D
DAPK1	CSNK1G2
DARS1	CSPG4P11
DAZAP1	CST7
DBF4	CSTA
DBI	CT66
DBN1	CTAGE15
DBR1	CTBP2
DCAF16	CTBS
DCAF17	CTC1
DCPS	CTDNEP1
DCTD	CTDSP1
DCTN3	CTDSP2
DCTN4	CTR9
DCTN5	CTRL
DCTN6	CTSE
DCTPP1	CTSH
DCXR	CTSS
DDA1	CTTN
DDAH2	CUEDC1
DDB1	CUL1
DDB2	CUL3
DDIT3	CUL4B
DDOST	CX3CR1
DDRGK1	CXADR
DDX1	CXCL1
DDX10	CXCL10
DDX11	CXCL11
DDX19B	CXCL2
DDX24	CXCR1
DDX27	CXCR2
DDX39A	CXCR4
DDX41	CYB561D2
DDX47	CYB5R4
DDX49	CYBB
DDX50	CYBC1
DDX52	CYFIP2
DDX54	CYHR1
DEAF1	CYLD
DECR2	CYP1B1
DEFB1	CYP4A22-AS1
DELE1	CYP4F12
DENR	CYP4F2
DEPTOR	CYP4F3
DERA	CYP51A1
DERL1	CYRIA
DESI2	CYRIB
DEXI	CYTH1
DFFA	CYTH4
DGCR6	CYTIP
DGCR8	DAAM1
DHCR24	DAG1
DHCR7	DAPK2
DHPS	DAPP1
DHRS11	DAXX
DHRS4	DAZAP2
DHX15	DCAF12
DHX30	DCDC2
DHX32	DCK
DHX35	DCP2
DHX9	DDT
DIABLO	DDX18
DIAPH2	DDX46
DIAPH3-AS1	DDX58
DIDO1	DECR1
DIMT1	DEF6
DISC1	DEF8
DKC1	DEFA1
DLAT	DEK
DLC1	DENND10P1
DLD	DENND1C
DLEU1	DENND2D
DLG1	DENND4B
DLG5	DENND4C
DLGAP4	DGCR2
DLST	DGKA
DMAC2	DGKD
DMAC2L	DGLUCY
DNAAF5	DHRS7
DNAJB12	DHTKD1
DNAJB4	DHX16
DNAJB6	DHX34
DNAJC10	DHX8
DNAJC11	DICER1
DNAJC15	DIS3
DNAJC16	DKFZP586I1420
DNAJC2	DMTN
DNAJC4	DNAH2
DNAJC7	DNAJB1
DNAJC8	DNAJB9
DNM1	DNAJC12
DNM1L	DNAJC13
DNMT1	DNAJC6
DNMT3B	DOCK1
DNPEP	DOCK10
DNPH1	DOCK2
DNTT	DOCK4
DNTTIP2	DOCK9
DOK1	DOK2
DOK4	DPCD
DOLPP1	DPEP2
DONSON	DPEP3
DOP1B	DPF2
DPAGT1	DPM2
DPH1	DPP4
DPH5	DPP8
DPM3	DPYD
DPP3	DPYS
DPY19L4	DPYSL3
DPY19L4P1	DSE
DRAM1	DSG2
DRG1	DTX2P1-UPK3BP1-PMS2P11
DROSHA	DUSP1
DSCC1	DUSP11
DSTN	DUSP2
DSTNP2	DYNLT1
DTL	DYSF
DTWD1	DZIP1
DTYMK	E4F1
DUS4L	EAPP
DUSP10	ECE1
DUSP14	EDIL3
DUSP27	EED
DUSP3	EEF1AKNMT
DVL2	EEF1G
DYNC1I2	EFCAB14
DYNC1LI2	EFHB
DYNC2LI1	EFHD2
DYNLRB1	EFNA1
DYRK3	EFNA5
DYRK4	EGLN1
DZANK1	EGLN2
E2F8	EHBP1L1
EAF2	EHD1
EBAG9	EHD2
EBNA1BP2	EIF1B
EBP	EIF3C
ECD	ELL
ECH1	ELN
ECHS1	ELOVL5
ECI1	EMC3
ECPAS	EML1
ECRP	EML4
ECSIT	EMP1
EDA2R	ENPP4
EDEM1	ENPP7P8
EDEM2	ENTHD1
EDF1	ENTPD1
EEF1AKMT3	EPB41
EEF1B2	EPB42
EEF1E1	EPCAM
EEF2	EPOR
EFCAB11	ERBIN
EFCC1	ERCC5
EFHC1	EREG
EFHC2	ERFE
EFL1	ERGIC2
EFNA3	ERMAP
EGFL7	ERV3-2
EGR1	ERVMER61-1
EHBP1	ESRG
EHMT2	ETS1
EI24	EVA1B
EID1	EVC
EIF1AX	EVC2
EIF2AK2	EVI2A
EIF2B1	EVI2B
EIF2B2	EVL
EIF2B3	EXOC1
EIF2B4	EXOC3
EIF2D	EXOC6B
EIF2S1	EXOSC4
EIF2S2	EXT1
EIF3A	EXTL3
EIF3B	EZH1
EIF3D	EZR
EIF3E	F13A1
EIF3F	F2RL1
EIF3G	F5
EIF3H	F8A1
EIF3I	FAM102A
EIF3J	FAM104A
EIF3L	FAM111A
EIF3M	FAM117A
EIF4A1	FAM120A
EIF4A2	FAM131A
EIF4B	FAM13A
EIF4E	FAM171B
EIF4EBP1	FAM193B
EIF4G1	FAM210B
EIF4G2	FAM214B
EIF4H	FAM32A
EIF5	FAM3C
EIF5A	FAM53B
EIF5B	FAM53C
EIF6	FAM83A
EIPR1	FAM83A-AS1
ELAC2	FAM8A1
ELAVL1	FANK1
ELF1	FAS
ELF2	FBN2
ELF4	FBP1
ELK1	FBXL5
ELK2AP	FBXO17
ELMO1	FBXO21
ELOA	FBXO28
ELOA-AS1	FBXO34
ELOC	FBXO38
ELP5	FBXO42
EMC1	FBXO7
EMD	FBXO9
EMID1	FBXW2
EMILIN2	FBXW7
EMP3	FCAR
ENDOG	FCER1G
ENG	FCGR2A
ENGASE	FCGR2B
ENO1	FCGR2C
ENOPH1	FCGR3A
ENOSF1	FCGR3B
ENPP2	FCGRT
ENSA	FCHO1
ENY2	FCHSD2
EOGT	FCMR
EOLA2	FCN1
EP300	FERMT1
EPB41L2	FFAR2
EPHX1	FGD5
EPM2A	FGL2
EPRS1	FGR
EPS15L1	FHL2
EPS8	FIS1
EPS8L1	FKBP10
ERAL1	FKBP11
ERAP1	FKBP15
ERCC1	FKBP1A
ERCC6	FKBP1B
ERF	FKBP8
ERG	FLII
ERG28	FLOT1
ERGIC3	FLOT2
ERH	FLT3LG
ERI2	FMNL1
ERLIN1	FMR1
ERLIN2	FOLH1
ERMP1	FOLR2
ERP29	FOLR3
ERP44	FOXJ2
ERVE-1	FOXN3
ESD	FOXO1
ESPL1	FOXO3
ESRRA	FOXO4
ESYT1	FP236383.4
ETF1	FP236383.5
ETFA	FP671120.7
ETFB	FP671120.8
ETHE1	FPR1
ETS2	FPR2
ETV5	FRAT1
ETV6	FRAT2
EWSR1	FRY
EXD2	FRYL
EXOSC10	FTH1
EXOSC2	FTH1P5
EXOSC5	FTL
EXOSC7	FUCA1
EXOSC9	FYB1
EXT2	FYN
EXTL2	FZD5
EYA3	G0S2
EZH2	G6PD
F11R	GAA
F12	GABARAP
F8	GABARAPL1
FABP5	GABARAPL2
FADS1	GABBR1
FADS2	GABRD
FAF1	GAK
FAF2	GAL3ST2
FAH	GALC
FAHD2A	GALNS
FAIM	GALNT10
FAM136A	GALNT18
FAM149B1	GALNT3
FAM160B2	GAS2L1
FAM162A	GATA1
FAM174C	GATA3
FAM189B	GATC
FAM20B	GBP1
FAM216A	GBP2
FAM30A	GCA
FAM92B	GCC1
FAM98A	GCC2
FAN1	GCLM
FANCG	GDF15
FANCL	GDF2
FARS2	GDI1
FARSA	GDPD3
FASN	GFI1B
FASTKD1	GGA3
FASTKD2	GIMAP4
FAU	GIMAP5
FBL	GIMAP6
FBRS	GIT2
FBXL12	GJA1
FBXL2	GJB2
FBXO41	GJC2
FBXW4	GK
FDFT1	GK3P
FDPS	GLG1
FDX1	GLRB
FEN1	GLRX
FER1L6	GLUD2
FES	GLUL
FGF22	GLYATL2
FGF6	GMCL1
FH	GMEB2
FHL1	GMIP
FHL3	GMPR
FHOD1	GNAI2
FIBP	GNAI3
FIGN	GNB2
FKBP14	GNG10
FKBP2	GNG11
FKBP3	GNLY
FKBP4	GNS
FKBP9	GOLGA1
FKTN	GOLGA7
FLAD1	GON4L
FLJ42627	GP1BB
FLT3	GPAA1P2
FMO4	GPAT2
FNBP1L	GPAT2P1
FNTA	GPD1L
FOCAD	GPR12
FOLR1	GPR146
FOSB	GPR171
FOSL1	GPR18
FOXC1	GPR183
FOXK2	GPR1-AS
FOXM1	GPR65
FOXRED2	GPS2
FP671120.4	GPSM3
FPGS	GPX1
FRG1	GPX1P1
FSCN1	GRAMD1C
FTO	GRAP2
FTSJ3	GRB2
FUBP1	GRK5
FUBP3	GRK6
FUT4	GSAP
FUT8	GSPT1
FXR1	GSPT2
FXYD5	GTDC1
FZD6	GTF2E1
G3BP1	GTF2H2B
G6PC3	GTPBP2
GABBR2	GUCY2C
GABPB1	GULP1
GABPB1-IT1	GUSBP11
GADD45GIP1	GVINP1
GALNT1	GYPA
GALNT2	GYPB
GALNT7	GYPC
GAMT	GZMA
GANAB	GZMB
GAPDH	GZMH
GAR1	GZMK
GARS1	GZMM
GART	H19
GATA2	H3C1
GATAD1	HAGH
GATB	HAL
GATD3A	HARS2
GBE1	HBA1
GCAT	HBA2
GCDH	HBB
GCFC2	HBD
GCNT1	HBG1
GCSAML	HBG2
GCSH	HBP1
GDI2	HCAR1
GEMIN2	HCAR3
GEMIN4	HCCS
GFER	HCG26
GFI1	HCK
GFPT1	HCLS1
GGCT	HCP5
GGCX	HDAC7
GGH	HECA
GGTLC1	HECTD4
GID8	HEG1
GINS1	HELZ
GINS2	HERC1
GJA6P	HERC2P5
GJD2	HERC3
GLA	HERC5
GLMN	HERPUD1
GLO1	HGD
GLRX2	HGS
GLRX3	HIGD1A
GLUD1	HIPK3
GMDS	HIRA
GMPPB	HIVEP1
GMPS	HIVEP2
GNA12	HK1
GNA14	HK3
GNA15	HLA-A
GNAI1	HLA-B
GNAS	HLA-C
GNE	HLA-DMB
GNL2	HLA-DOB
GNL3	HLA-DQA1
GNPAT	HLA-DRB6
GNPTAB	HLA-E
GOLGA6L5P	HLA-F
GOLGA8G	HLA-F-AS1
GOLGA8N	HLA-G
GOLT1B	HLA-J
GORASP2	HLX
GOSR2	HMGB2
GOT1	HMGCR
GOT2	HMGN4
GPAA1	HMGN5
GPALPP1	HMMR
GPATCH2	HMOX2
GPHA2	HNRNPH2
GPI	HOOK2
GPN1	HOXA10
GPN3	HOXB3
GPR107	HPF1
GPR141BP	HPGD
GPR35	HPS1
GPRC5C	HPSE
GPS1	HSD17B7
GPSM2	HSDL2
GPX4	HSPA1A
GPX7	HSPA1L
GRAMD4	HSPA6
GRB10	HSPBAP1
GRHPR	HTATIP2
GRIK5	ICAM1
GRPR	ICAM3
GRSF1	ICAM4
GSE1	ICOS
GSN	ID1
GSS	IDI1
GSTM5	IER3
GSTP1	IFFO1
GSTZ1	IFI16
GTF2A2	IFI27
GTF2F1	IFI35
GTF2F2	IFIH1
GTF3A	IFIT1
GTF3C3	IFIT1B
GTF3C4	IFIT2
GTF3C5	IFIT3
GTPBP3	IFIT5
GTPBP4	IFITM1
GTPBP6	IFITM2
GTPBP8	IFITM3
GUCA2A	IFNAR1
GUCY1A1	IFNGR1
GUF1	IFNGR2
GUSB	IFRD1
GYS1	IGF1R
H1-0	IGF2
H1-10	IGF2R
H1-2	IGH
H1-4	IGHA1
H2AC13	IGHD
H2AC14	IGHG1
H2AC17	IGHM
H2AC18	IGK
H2AC7	IGKC
H2AC8	IGLJ3
H2AX	IGLL3P
H2AZ2	IGLV1-44
H2BC12	IGSF6
H2BC21	IKBKB
H2BC5	IKBKG
H2BC6	IKZF1
H2BC8	IL10RA
H2BC9	IL10RB
H2BS1	IL13RA1
H4C11	IL15
H4C9	IL16
HACD1	IL17RA
HACD2	IL18R1
HACD3	IL18RAP
HADH	IL1A
HADHA	IL1R1
HARS1	IL1R2
HAUS5	IL1RN
HAUS6	IL21R
HAUS7	IL2RB
HBEGF	IL32
HBS1L	IL4R
HCFC1	IL5RA
HCFC1R1	IL6R
HCFC2	IL7R
HDAC2	IMPA2
HDAC6	IMPDH1
HDGF	ING1
HDLBP	INO80B
HEATR1	INPP4A
HELLS	INPP5A
HEMK1	INPP5K
HERC2	INSYN2A
HERC2P2	IP6K1
HEXA	IPCEF1
HEXIM1	IQGAP1
HGH1	IQSEC1
HHEX	IRAK4
HHIPL1	IRF1
HIBCH	IRF2
HIC2	IRF4
HIGD2A	IRF7
HILPDA	IRF8
HINT1	IRF9
HIP1	IRS2
HIRIP3	ISCA1
HIVEP3	ISCA1P1
HJURP	ISCA1P6
HMG20B	ISCU
HMGA1	ISG15
HMGB3	ISG20
HMGB3P1	IST1
HMGN1	ITCH
HMGN3	ITGAL
HMGXB3	ITGAM
HNRNPA0	ITGAX
HNRNPA1	ITGB2
HNRNPA2B1	ITGB3
HNRNPA3P1	ITK
HNRNPA3P2	ITLN1
HNRNPAB	ITM2B
HNRNPC	ITPK1
HNRNPD	ITPKB
HNRNPDL	ITPR3
HNRNPH1	ITSN2
HNRNPL	IVNS1ABP
HNRNPM	JADE1
HNRNPR	JADE2
HNRNPU	JAK1
HNRNPUL2	JAK2
HOMER3	JCHAIN
HOXA1	JMJD1C
HOXA10-AS	JOSD1
HOXA4	JPT1
HOXA5	JUNB
HOXA6	KANSL1-AS1
HOXA7	KAT2B
HOXA9	KAT6A
HOXA-AS3	KAT8
HOXB2	KATNBL1
HOXB4	KAZN
HOXB5	KBTBD2
HOXB6	KCNH2
HPGDS	KCNIP3
HPRT1	KCNJ15
HPS4	KCNJ2
HS2ST1	KCNK1
HSBP1	KCNT2
HSD17B10	KCTD12
HSD17B12	KCTD13
HSD17B8	KCTD2
HSF1	KDM2A
HSF2	KDM3B
HSP90AA1	KDM4B
HSP90AB1	KDM6A
HSP90B1	KDM6B
HSPA5	KDM7A
HSPA8	KDM7A-DT
HSPA9	KHNYN
HSPB1	KIAA0040
HSPBP1	KIAA0087
HSPD1	KIAA0232
HSPE1	KIAA0319L
HSPG2	KIAA0355
HSPH1	KIAA0513
HTATSF1	KIAA1109
HTR1F	KIDINS220
HUS1	KIF13A
HUWE1	KIF1B
HYAL3	KIF21B
HYMAI	KIF2A
HYOU1	KIF3B
IARS1	KIR2DL2
IARS2	KIRREL1
ICA1	KLC3
ICE2	KLF1
ICMT	KLF3
IDE	KLF7
IDH2	KLHL2
IDH3A	KLHL21
IDH3G	KLHL7
IDUA	KLRB1
IER3IP1	KLRC1
IFRD2	KLRD1
IFT122	KLRF1
IFT140	KLRG1
IFT27	KLRK1
IFT46	KMT2B
IFT52	KMT5B
IFT57	KPNA1
IFT74	KPNA6
IFT81	KRCC1
IGBP1	KRT1
IGF2BP2	KRT18
IGFBP2	KRT23
IGFBP7	KRT6B
IGFL4	KRT8
IGLC1	LAD1
IGLC5	LAMA3
IGLC6	LAMB2
IGLL1	LAMTOR3
IGLL5	LANCL3
IGLV3-16	LAPTM4B
IGLV3-27	LAPTM5
IGSF10	LARP4
IHH	LARP6
IL12A-AS1	LASP1
IL18	LAT
IL1RAP	LAX1
IL1RAPL2	LAYN
IL3RA	LBH
IL9R	LBR
ILDR2	LCK
ILF2	LCMT2
ILF3	LCN2
ILKAP	LCP1
ILVBL	LCP2
IMMT	LDLRAD2
IMP4	LDLRAD4
IMPACT	LDLRAP1
IMPAD1	LEF1
IMPDH2	LEPROTL1
INF2	LGALS3
ING2	LGI2
ING4	LILRA1
INO80D	LILRA2
INPP5B	LILRA3
INTS13	LILRA6
INTS7	LILRB1
INVS	LILRB2
IP6K2	LILRB3
IPO13	LIMD2
IPO4	LIMK2
IPO5	LIN37
IPO7	LIN7A
IPO9	LINC00240
IQCB1	LINC00339
IQCG	LINC00607
IRF5	LINC01106
IRGQ	LINC01122
IRX3	LINC01123
ISOC1	LINC01531
ISYNA1	LINC01554
ITGA5	LINC02249
ITGA9	LINC02340
ITGAE	LINC02573
ITGB1BP1	LINC02609
ITGB3BP	LINC02767
ITM2C	LINC02805
ITPA	LINS1
ITPR1	LIPM
ITPR2	LITAF
ITPRID2	LMBRD1
JADE3	LMF2
JAG1	LMNB1
JPT2	LMO3
JRKL	LNCAROD
JUN	LOC728392
JUND	LPAR2
JUP	LPAR6
KANK1	LPCAT1
KANK2	LPGAT1
KANSL1L	LPIN2
KANSL2	LPP
KARS1	LRCH2
KAT2A	LRCH4
KAT6B	LRIF1
KAT7	LRIG1
KCND1	LRMP
KCNK17	LRP1
KCNMB4	LRP10
KCNN4	LRP2
KCTD3	LRP4
KCTD9	LRP6
KDELR1	LRRC2
KDM1A	LRRC24
KDM4A	LRRC2-AS1
KDM5B	LRRC6
KDSR	LRRFIP1
KEAP1	LSM8
KHDRBS1	LSP1
KHSRP	LST1
KIAA0100	LTA4H
KIAA1549	LTB
KIF14	LTB4R
KIF20A	LTF
KIF20B	LTN1
KIF22	LXN
KIF26B	LY6G6D
KIF5B	LY75
KIFC1	LY9
KIT	LY96
KIZ	LYL1
KLF3-AS1	LYN
KLF6	LYST
KLHDC3	MACROH2A2
KLHL13	MAD1L1
KLHL24	MAEA
KLHL9	MAF
KLRG2	MAFA
KNTC1	MAGI1
KPNA2	MAK
KPNA3	MAL
KPNA4	MALL
KPNB1	MALT1
KPTN	MAML1
KRR1	MAN1C1
KRT18P62	MAN2A1
KTN1	MAN2A2
L3MBTL1	MANSC1
LAGE3	MAOA
LAIR1	MAP11
LAMA5	MAP2K1
LAMC1	MAP2K3
LAMTOR2	MAP2K4
LANCL1	MAP3K1
LANCL2	MAP3K11
LAPTM4A	MAP3K14
LARS1	MAP3K2
LARS2	MAP3K3
LAS1L	MAP3K4
LAT2	MAP3K5
LCMT1	MAP3K7CL
LCT	MAP4K4
LDAH	MAPK1
LDHA	MAPK11
LDHB	MAPK13
LDLR	MAPK14
LETM1	MAPK3
LETMD1	MAPK7
LGALS1	MARCHF7
LHX6	MARCHF8
LIG3	MARCKS
LIMA1	MARF1
LIMD1	MARK3
LIN28A	MARS1
LINC00563	MAST3
LINC00906	MAT2B
LINC00965	MATN4
LINC01278	MATR3
LINC01343	MAU2
LINC01712	MBD2
LINC02009	MBD4
LINC02043	MBNL2
LINC02213	MBOAT2
LINC02227	MBP
LINC02786	MCL1
LMAN1	MCOLN1
LMAN2L	MCTP2
LMNA	MCUB
LMNB2	MECOM
LOC100506076	MECP2
LONP1	MED13
LPAR4	MED13L
LRBA	MED15
LRFN4	MED25
LRP8	MED8
LRPAP1	MEG8
LRPPRC	MEGF9
LRRC14	MEI4
LRRC17	MEIS1
LRRC23	MEPCE
LRRC40	METTL4
LRRC41	METTL7B
LRRC59	MFAP3L
LRRFIP2	MFHAS1
LSM1	MFN2
LSM12	MGAM
LSM2	MGAT1
LSM3	MGAT2
LSM4	MGAT4A
LSM5	MIA2
LSM7	MIA3
LSS	MICAL1
LTBR	MICAL2
LTC4S	MICB
LUZP1	MICU1
LVRN	MID1IP1
LYPD8	MIF
LYPLA1	MINDY1
LYRM1	MINDY2
LYRM4	MINK1
LZTFL1	MINPP1
LZTR1	MIR1915HG
MACIR	MIR22HG
MACO1	MIR34AHG
MACROH2A1	MIR99AHG
MADD	MIS12
MAFF	MKLN1
MAFG	MKNK1
MAGED1	MKNK2
MAGED2	MKRN1
MAGOH	MLF1
MAGOH2P	MLH3
MAIP1	MLX
MAMDC2	MMD
MAMDC2-AS1	MME
MAN1A2	MMP14
MAN1B1	MMP16
MAN2B2	MMP2
MAN2C1	MMP25
MANF	MMP9
MAP1A	MNDA
MAP1S	MNT
MAP2K5	MOB1A
MAP3K19	MOCOS
MAP4	MON1B
MAP4K2	MON2
MAP4K3	MORC3
MAP4K5	MOSPD1
MAP7	MOSPD2
MAP7D3	MPDZ
MAPK12	MPHOSPH6
MAPK1IP1L	MPHOSPH8
MAPK6	MPP1
MAPK8IP3	MPPE1
MAPKAP1	MPZL1
MAPKAPK2	MRFAP1L1
MAPKAPK3	MRNIP
MAPKAPK5-AS1	MRPL20
MAPKBP1	MRPS28
MAPRE1	MS4A1
MARK4	MS4A6A
MAST2	MSL1
MAST4	MSL2
MAT2A	MSL3
MAZ	MSN
MBD3	MSRB1
MBIP	MT1E
MBTPS2	MT1L
MCAM	MT2A
MCAT	MT2P1
MCCC1	MTARC1
MCCC2	MTCH1
MCFD2	MTCO2P12
MCM10	MTDHP3
MCM2	MTF1
MCM4	MTHFS
MCM5	MTMR1
MCTS1	MTMR11
MCUR1	MTMR14
MDC1	MTMR3
MDFI	MTMR4
MDH1	MTMR6
MDH2	MTMR9
MDK	MT-RNR1
ME1	MT-RNR2
ME3	MTRNR2L1
MEA1	MTRNR2L12
MEAF6	MVP
MECR	MX1
MED1	MX2
MED17	MXD1
MED21	MXD3
MED24	MXI1
MED27	MYBL1
MEF2D	MYCL
MEGF10	MYCT1
MEIS1-AS2	MYD88
MEMO1	MYH9
MEN1	MYL12A
MERTK	MYL12B
MEST	MYL4
METAP1	MYL6B
METTL1	MYLIP
METTL2B	MYO16-AS1
METTL5	MYO18B
MEX3A	MYO1F
MEX3B	MYO5A
MEX3C	MYO7A
MFGE8	MYO9B
MFSD10	N4BP1
MGMT	N4BP2L2
MGST2	NAA50
MICALL1	NAA60
MICALL2	NAAA
MIEF1	NABP1
MIPEP	NACC2
MIR1244-3	NADK
MIR373	NAGA
MIR4451	NAGK
MIR604	NAIP
MIS18A	NAMPT
MIS18BP1	NARF
MKI67	NBEAL2
MLC1	NBPF1
MLEC	NBPF14
MLLT10	NBR1
MLLT11	NCAPD2
MLST8	NCF1
MMRN1	NCF2
MN1	NCF4
MNS1	NCK2
MOB3B	NCOA1
MOCS2	NCOA2
MOK	NCOA4
MORF4L1	NCOA6
MORF4L2	NCR3
MPDU1	NDC80
MPG	NDE1
MPHOSPH10	NDEL1
MPHOSPH9	NDN
MPI	NDST3
MPO	NDUFB3
MPST	NDUFB8
MPV17	NDUFS1
MRE11	NEBL
MRM3	NECAP2
MROH7	NECTIN4
MRPL11	NEDD9
MRPL12	NEK7
MRPL13	NELL2
MRPL15	NFATC3
MRPL16	NFE2
MRPL17	NFE2L2
MRPL18	NFKB1
MRPL19	NFKB2
MRPL2	NFYA
MRPL22	NFYC
MRPL23	NIBAN1
MRPL24	NIF3L1
MRPL3	NINJ1
MRPL33	NINJ2
MRPL4	NIPBL
MRPL40	NKAIN2
MRPL42	NKG7
MRPL46	NLGN1
MRPL48	NLRP1
MRPL57	NMRAL2P
MRPL9	NMRK1
MRPS10	NMU
MRPS12	NOC3L
MRPS15	NOD2
MRPS16	NOP10
MRPS18A	NOSIP
MRPS18B	NOTCH1
MRPS18C	NOTCH2
MRPS2	NOTCH2NLA
MRPS22	NPAT
MRPS27	NPC1
MRPS30	NPEPL1
MRPS33	NPEPPS
MRPS34	NPL
MRPS35	NPPA
MRPS7	NPRL2
MRTFB	NPRL3
MRTO4	NPTN
MSH5	NQO2
MTA1	NR3C1
MTARC2	NR4A2
MTCH2	NR5A2
MTCO2P5	NRARP
MTCO3P5	NRBF2
MTCYBP11	NRF1
MTDH	NRGN
MTF2	NRIP3
MTFR1	NRIR
MTHFD1	NRXN3
MTHFD2	NSFL1C
MTHFD2L	NSG1
MTIF2	NSG2
MTMR2	NSMCE4A
MTND3P9	NTAN1
MTND4LP12	NTRK1
MTND4P11	NUMB
MTND4P22	NUP107
MTND5P24	NUP133
MTND6P11	NUP214
MTPAP	NUP50
MTR	NUP62
MTREX	NUP85
MTRF1L	NUP98
MTRR	OAS1
MTX2	OAS3
MUC5AC	OASL
MUTYH	OAT
MXRA7	OAZ1
MYB	OAZ2
MYBBP1A	OBI1
MYCN	ODC1
MYCNOS	OGA
MYDGF	OGDH
MYO15A	OGFRL1
MYO1B	OPTN
MYO5C	OR13A1
MYOM2	OR2T32P
MYOZ3	OR2W3
MZT2B	OR51AB1P
NAA10	OR56B2P
NAA15	ORAI2
NAA35	ORC1
NAA40	ORM1
NAALADL1	OSBP2
NAB1	OSBPL11
NAB2	OSBPL2
NABP2	OSBPL6
NAE1	OSBPL8
NANOGP11	OSER1
NANS	OSTF1
NAP1L1	OSTM1
NARS2	OTULINL
NASP	OXCT1
NAT10	OXSR1
NAT9	P2RX5
NAV2	P2RY10
NBAS	P2RY13
NCAPH	P2RY14
NCBP1	PABPC3
NCBP2	PACSIN2
NCKIPSD	PACSIN3
NCL	PADI2
NCSTN	PADI4
NDC1	PAFAH1B1
NDRG3	PAFAH2
NDUFA10	PAGE2
NDUFA13	PAGE2B
NDUFA3	PAK1
NDUFA4	PAK2
NDUFA7	PANK2
NDUFA8	PANK4
NDUFA9	PAPOLG
NDUFAB1	PARD3B
NDUFAF3	PARP12
NDUFAF4	PARP4
NDUFB11	PARP8
NDUFB2	PASK
NDUFB4	PATJ
NDUFB5	PAX5
NDUFB7	PAXIP1
NDUFC1	PBK
NDUFC2	PBX2
NDUFS2	PBXIP1
NDUFS3	PCBP1
NDUFS4	PCDH9
NDUFS5	PCF11
NDUFS6	PCMT1
NDUFS7	PCNX1
NDUFS8	PCSK1N
NDUFV1	PCSK5
NDUFV2	PCSK7
NECTIN2	PCSK9
NEDD4	PCTP
NEK1	PCYT1A
NEK3	PCYT1B
NELFA	PDCD10
NELFB	PDCD4
NELFCD	PDCD4-AS1
NEMP1	PDCD6
NENF	PDE2A
NET1	PDE4A
NETO1	PDE4B
NEU1	PDHX
NEU4	PDK3
NFE2L1	PDLIM2
NFKBIL1	PDLIM5
NFU1	PDLIM7
NGDN	PDPK1
NGRN	PDXK
NHP2	PECAM1
NIP7	PELI1
NIPSNAP1	PELI2
NIPSNAP3B	PELO
NIT2	PF4
NKAPD1	PF4V1
NKIRAS2	PFKFB3
NKRF	PFKM
NKX2-3	PGAP6
NLE1	PGBD4P1
NLRP3	PGD
NMB	PGF
NMD3	PGGHG
NME1	PGLYRP1
NME2	PGRMC2
NME3	PGS1
NME7	PHC2
NNT	PHF1
NOC2L	PHF11
NOC4L	PHF2
NOL11	PHF20
NOL3	PHF20L1
NOL6	PHF21A
NOL7	PHIP
NOL9	PHLDA3
NOLC1	PHOSPHO1
NOMO1	PI3
NONO	PIAS1
NOP14	PICALM
NOP16	PID1
NOP2	PIGB
NOP53	PIGG
NOP56	PIK3CA
NPAP1P4	PIK3CD
NPM1	PIK3CG
NPM2	PIK3IP1
NPM3	PIK3R2
NPR3	PIK3R5
NPW	PILRA
NQO1	PILRB
NR1H3	PIM2
NR2C1	PINK1
NR2F6	PIP
NR4A1	PIP4K2A
NR5A1	PIP4K2C
NRAS	PIP5K1B
NREP	PIP5K1C
NRIP1	PISD
NRON	PITHD1
NRXN2	PITPNA
NSA2	PITPNC1
NSD2	PITPNM1
NSDHL	PJA2
NSMAF	PKD1L3
NT5C	PKIA
NTF3	PKLR
NTHL1	PKN2
NUBP2	PKNOX2
NUCB2	PLA2G12A
NUCKS1	PLA2G7
NUDC	PLA2R1
NUDT1	PLAAT4
NUDT15	PLAUR
NUDT18	PLBD1
NUDT21	PLCB2
NUFIP1	PLCB4
NUP188	PLCG2
NUP54	PLCL2
NUP88	PLEKHA1
NUP93	PLEKHG3
NUS1P3	PLEKHM1
NUTF2	PLEKHO1
NXT1	PLEKHO2
NXT2	PLIN2
NYNRIN	PLOD2
OARD1	PLPPR2
OBSL1	PLS3
OCRL	PLSCR1
ODF2	PLVAP
ODR4	PLXDC1
OGFOD3	PLXNC1
OIP5	PMM1
OLA1	PNMA8A
OLFML2A	PNMA8B
OPA1	PNRC1
OR10AA1P	POFUT2
OR2AG1	POLD3
OR2AQ1P	POLM
OR6K6	POLR2A
OR6N1	POMP
OR6N2	POP7
OR9A4	POR
ORAI3	POU2AF1
OSBP	PPARD
OTUD4	PPBP
OXA1L	PPDPF
OXSM	PPFIA1
P2RX1	PPIC
P2RX4	PPM1B
P3H1	PPOX
P3H4	PPP1R11
P4HA1	PPP1R12A
P4HB	PPP1R12B
P4HTM	PPP1R14C
PA2G4	PPP1R3D
PABPC1	PPP1R8
PABPC4	PPP2R2A
PACS2	PPP2R3C
PAFAH1B3	PPP2R5A
PAICS	PPP2R5C
PAIP1	PPP3CA
PAK1IP1	PPP4R1
PALM	PPP6R2
PAQR3	PPT1
PARK7	PRAF2
PARL	PRCP
PARP1	PRDM1
PARP2	PRDM16-DT
PARP6	PRDM4
PARPBP	PRDX2
PARVB	PRELP
PATZ1	PREX2
PBX3	PRF1
PCAT18	PRKAA2
PCBD1	PRKACA
PCBP2	PRKAG2
PCCA	PRKAR1A
PCDHGC3	PRKAR2B
PCLAF	PRKCB
PCM1	PRKCD
PCNP	PRKCH
PCYOX1	PRKCZ
PCYOX1L	PRKD2
PCYT2	PRKD3
PDCD11	PRR13
PDCD2	PRR14
PDCD6IPP2	PRR5-ARHGAP8
PDCL3	PRRG4
PDE4DIP	PRSS23
PDE6G	PRUNE1
PDGFD	PSAP
PDHA1	PSD4
PDIA3	PSEN1
PDIA4	PSENEN
PDIA5	PSMA6
PDIA6	PSMB10
PDLIM1	PSMB8
PDS5A	PSMB9
PDSS2	PSME1
PDXDC1	PSTPIP1
PEBP1	PTAFR
PEMT	PTCD1
PER2	PTGS2
PES1	PTH1R
PEX10	PTK2B
PEX14	PTPN12
PEX16	PTPN18
PEX26	PTPN22
PEX6	PTPN3
PFAS	PTPN4
PFDN1	PTPN6
PFDN2	PTPRC
PFDN4	PTPRE
PFDN5	PTPRH
PFDN6	PTPRN
PFKL	PTPRN2
PFKP	PUDP
PGAP2	PUM2
PGLS	PURA
PGPEP1	PVRIG
PHB	PWP2
PHB2	PXN
PHC1	PYGL
PHF10	QKI
PHGDH	QPCT
PHKA2	R3HDM4
PHLDA1	RAB11B
PHLDA2	RAB11FIP1
PHLPP1	RAB20
PHTF1	RAB21
PHYH	RAB22A
PI4KA	RAB27A
PIAS2	RAB29
PIAS3	RAB31
PIBF1	RAB5A
PIEZO1	RAB5B
PIEZO2	RAB6A
PIGC	RAB7A
PIGK	RAB8B
PIGL	RABGAP1L
PIGN	RAC1
PIGP	RAC2
PIGT	RAF1
PIGV	RALB
PIGZ	RALBP1
PIH1D1	RALGAPB
PIK3CB	RAMP1
PIN1	RANBP10
PIN4	RANBP3
PIP4K2B	RAP1A
PIPOX	RAP1GAP
PITRM1	RAP1GAP2
PJA1	RAPGEF4
PKD1P1	RAPGEF6
PKD1P6	RARA
PKD2	RASA2
PKIG	RASGRP1
PKMYT1	RASSF2
PLA2G15	RASSF8-AS1
PLA2G4A	RBCK1
PLA2G6	RBL2
PLAA	RBM12
PLAC8	RBM23
PLAU	RBM38
PLCXD1	RBM47
PLD1	RBM5
PLEK	RBMS1
PLEKHA5	RBPJ
PLEKHM2	RBX1
PLIN3	RCBTB2
PLK2	RCN3
PLK4	RCOR1
PLOD3	RDH14
PLPPR3	RECQL
PLS1	REEP5
PLTP	REPS2
PLXNB1	RERE
PML	RESF1
PMPCA	RETN
PMS2P1	RETREG1
PMS2P2	RETREG2
PMS2P3	RETREG3
PMS2P5	REXO2
PMS2P8	RFC5
PMVK	RGS10
PNLDC1	RGS14
PNMA1	RGS19
PNN	RGS2
PNO1	RGS6
PNP	RGS9
PNPLA4	RHAG
PNPO	RHBDF2
PNRC2	RHCE
POGLUT2	RHD
POLA1	RHOG
POLA2	RHOH
POLD1	RHOQ
POLD2	RHOT1
POLDIP3	RHOT2
POLE	RIDA
POLE2	RIN2
POLE3	RIN3
POLG2	RIPK1
POLQ	RIPOR1
POLR1C	RIPOR2
POLR1D	RMND5A
POLR1E	RMND5B
POLR2D	RMST
POLR2E	RNA5-8SN3
POLR2G	RNASE6
POLR2H	RNASEL
POLR2I	RNASET2
POLR2J4	RNF10
POLR2K	RNF103
POLR2L	RNF111
POLR2M	RNF123
POLR3C	RNF13
POLR3D	RNF130
POLR3E	RNF141
POMGNT1	RNF146
POMT1	RNF150
POP5	RNF167
POT1	RNF187
PPA1	RNF216
PPA2	RNF24
PPAT	RNF34
PPIA	RNF4
PPIB	RNF44
PPID	RNY3P8
PPIE	ROGDI
PPIH	RPA1
PPIP5K1	RPA2
PPM1G	RPA3
PPP1R26	RPGRIP1
PPP2CA	RPIA
PPP2R5D	RPL22P4
PPP2R5E	RPL22P6
PPP4R3B	RPP14
PPP5C	RPS6KA1
PPRC1	RPS6KA5
PPT2	RPS6KB2
PQBP1	RRAGC
PRAMENP	RSAD2
PRCC	RSBN1
PRDM14	RTL8B
PRDM16	RTN1
PRDX1	RTN3
PRDX4	RUBCN
PRDX6	RUBCNL
PREP	RUFY2
PRICKLE3	RUNDC3A
PRICKLE4	RUNDC3A-AS1
PRIM1	RUNX3
PRIM2	RXRA
PRKAA1	RYBP
PRKCI	RYR2
PRKCSH	S100A11
PRKRA	S100A12
PRMT1	S100A16
PRMT3	S100A6
PRMT5	S100A8
PROCR	S100A9
PRODH	S100P
PROM1	S1PR1
PROSER2-AS1	S1PR4
PRPF19	SACM1L
PRPF31	SALL4
PRPF4	SAMD9
PRPF40A	SAMHD1
PRPF6	SAMSN1
PRPF8	SAP130
PRPS2	SAP30L
PRR3	SAR1B
PRRX2	SARAF
PRSS21	SART3
PRTN3	SASH3
[truncated: 897 more rows]

## Sheet: TCGA_vs_GTEx_DEG
UP-regulated	DOWN-regulated
AADAT	A1CF
ABCC1	A2M
ABL1	AADAC
ABTB2	AATK
AC020928.1	ABCA13
AC022498.2	ABCB6
AC024940.1	ABCB9
AC090627.1	ABCC13
AC103702.1	ABHD14A-ACY1
AC118549.1	ABHD16A
AC138655.1	ABHD16B
AC174065.1	ABHD5
ACCS	ABLIM3
ACER2	ABTB1
ACOT11	AC008758.1
ACP4	AC010323.1
ACR	AC018630.2
ACSBG2	AC104655.1
ACSM1	AC124312.1
ACSM3	AC139256.2
ACSM6	ACAA1
ACTB	ACAD11
ACTL6B	ACADL
ACVR2B-AS1	ACKR1
ACY3	ACSBG1
ADAM11	ACSL1
ADAMTS14	ACSM2B
ADCY6	ACSS3
ADGRA2	ACTA1
ADGRA3	ACTA2
ADGRB1	ACTA2-AS1
ADGRD2	ACTBL2
ADGRF3	ACTC1
ADM5	ACTG2
ADRA1D	ACTN2
ADRB1	ADAM19
AF233439.1	ADAM9
AGPAT5	ADAMTSL4-AS1
AGRN	ADAP1
AGRP	ADCYAP1R1
AHDC1	ADGRE3
AHI1	ADGRF5
AHNAK	ADGRG3
AIF1L	ADH1A
AKAP9	ADH1B
AKR1E2	ADH1C
AL359091.1	ADH7
AL590226.1	ADIPOQ
AL731733.1	ADIPOQ-AS1
ALG1L2	ADIPOR1
ALK	ADIRF
ALKBH3-AS1	ADM
ALMS1	ADORA2A
ALOX12P2	ADORA2A-AS1
ALX4	ADTRP
AMER1	AGAP2-AS1
AMH	AGTRAP
AMZ1	AHSG
ANGPT1	AHSP
ANKLE1	AICDA
ANKRD13B	AIM2
ANKRD18B	AK1
ANKRD26	AKR1B10
ANKRD27	AKR1C1
ANKRD28	AKR1C2
ANKRD36C	AKTIP
ANKRD44-IT1	AL049697.1
ANKRD61	AL355916.1
ANKRD63	AL355987.1
ANO7	AL356488.2
AP1S3	AL365205.1
APEX1	ALAS2
AQP11	ALB
ARHGAP11A	ALDH1A2
ARHGAP11B	ALDH1L1
ARHGAP22	ALDH2
ARHGAP23	ALDOB
ARHGAP26-AS1	ALDOC
ARHGAP31-AS1	ALOX15
ARHGAP33	ALOX5AP
ARHGAP35	ALPK1
ARHGEF17	ALPK2
ARHGEF33	ALPL
ARID1A	ALX3
ARL13A	AMACR
ARL5C	AMER2
ARMC5	AMIGO3
ARMC9	AMN1
ARNTL2	AMY1A
ARR3	AMY1B
ARTN	AMY1C
ASH1L	AMY2A
ASIC1	AMY2B
ASIP	ANAPC1P1
ASPDH	ANG
ASPM	ANK2
ASPN	ANKHD1
ATAD2	ANKHD1-EIF4EBP3
ATAD5	ANKRD1
ATE1-AS1	ANKRD2
ATN1	ANKRD20A2
ATP11A-AS1	ANKRD20A3
ATP8B1	ANKRD22
ATP8B4	ANKRD34B
ATRN	ANKRD36BP1
ATXN2L	ANKRD37
AVPR1B	ANKRD55
AVPR2	ANKS1B
AZU1	ANKUB1
B3GALNT1	ANO10
B3GALNT2	ANP32AP1
B4GALT6	ANXA3
BAALC	ANXA5
BAALC-AS1	AOC3
BAALC-AS2	AOC4P
BACE1	AP000553.1
BAHCC1	AP1M2
BAHD1	AP3B2
BCL11A	AP3S2
BCL2L10	APBB1
BCL7A	APCS
BCOR	APOBEC3A
BCR	APOBEC3B
BCYRN1	APOBEC3B-AS1
BDP1	APOC3
BEND3	APOD
BEND6	APOH
BEST2	AQP10
BIRC6	AQP4
BIRC6-AS2	AQP9
BMP1	ARAP3
BOLL	ARG1
BPTF	ARG2
BRCA1	ARHGAP19-SLIT1
BRCA2	ARHGAP24
BRD1	ARHGAP29
BRD3	ARHGAP9
BRIP1	ARHGEF18
BSPRY	ARHGEF35
BTBD18	ARHGEF38
BTBD3	ARID5A
BUB1B	ARL17A
C11orf16	ARL2BP
C11orf45	ARL2-SNX15
C11orf74	ARL4C
C11orf94	ARL6IP4
C11orf95	ARNT2
C12orf71	ARNTL
C16orf46	ARPC1A
C16orf71	ARPC4
C16orf96	ARPC4-TTLL3
C17orf50	ARPC5
C17orf78	ARRDC3
C19orf81	ARSG
C1orf100	ARSJ
C1orf127	AS3MT
C1orf146	ASAH1
C1orf228	ASAH2
C1QL3	ASAH2B
C1QTNF4	ASB5
C20orf144	ASGR1
C20orf96	ASGR2
C21orf62	ASPRV1
C22orf15	ATG10
C2CD2	ATOH8
C2CD6	ATP1A1-AS1
C2orf16	ATP1A2
C3orf49	ATP2C2
C3orf80	ATP5F1E
C4orf46	ATP5F1EP2
C5orf42	ATP5MF-PTCD1
C9orf131	ATP6V0C
CA14	ATP6V0E1
CABLES1	ATP6V1B2
CACNA1C-AS1	ATP6V1C2
CACNB2	ATP6V1D
CACNB4	ATP6V1G2-DDX39B
CACNG4	ATRIP
CAD	AZGP1
CALN1	AZI2
CALR	B3GAT1
CAPN11	B3GAT2
CASC10	B3GNT4
CASC15	B3GNT8
CASKIN2	B4GALT1-AS1
CASP16P	B4GALT4-AS1
CASP6	BAAT
CBFA2T3	BAG3
CBX2	BASP1
CBX5	BATF2
CBY3	BBC3
CCAR1	BBOF1
CCDC113	BCAS1
CCDC134	BCAS4
CCDC138	BCHE
CCDC14	BCKDHA
CCDC150	BCL2A1
CCDC168	BCL2L1
CCDC169	BCL2L2-PABPN1
CCDC171	BCL6
CCDC173	BEAN1-AS1
CCDC188	BEND2
CCDC26	BEND7
CCDC88A	BEST1
CCER2	BEX5
CCL1	BFSP1
CCNA1	BICDL2
CCND2	BIN3
CCNE1	BIVM-ERCC5
CCNF	BLOC1S1
CD34	BLOC1S5-TXNDC5
CD38	BLVRB
CDC25A	BMP7
CDC45	BMX
CDCA4	BNC2
CDCA7	BNIP3L
CDH24	BOLA2
CDHR4	BOLA2B
CDHR5	BORCS6
CDK15	BORCS8-MEF2B
CDK6	BPGM
CDRT15	BPI
CDT1	BRI3
CENPE	BSCL2
CENPF	BST1
CENPI	BTNL3
CENPJ	BTNL8
CENPU	BUB1B-PAK6
CEP290	C10orf105
CEP70	C10orf71
CEP85	C11orf98
CERCAM	C14orf132
CES3	C14orf39
CFAP47	C15orf38-AP3S2
CHAF1A	C15orf48
CHD5	C16orf72
CHD9	C17orf49
CHKB-AS1	C18orf32
CHML	C19orf33
CHRM4	C19orf38
CHRNA6	C1orf116
CHRNG	C1orf162
CHST12	C1orf167
CHST14	C1orf56
CIB3	C1orf74
CIITA	C1QTNF3-AMACR
CILP2	C1QTNF5
CLDN19	C1R
CLDN20	C20orf24
CLEC11A	C3
CLIP2	C3AR1
CLSPN	C3orf14
CLUH	C4A
CNKSR3	C4B
CNNM1	C4BPA
CNNM4	C4BPB
CNTRL	C4orf3
COL23A1	C5AR1
COL24A1	C5AR2
COL2A1	C5orf58
COL4A5	C5orf67
COMT	C6
CPA3	C7orf25
CPA6	C7orf49
CPNE7	C7orf55-LUC7L2
CPNE9	C8B
CPT1A	C9
CPXM1	C9orf129
CREB3L4	CA12
CRHBP	CA3
CRHR2	CA4
CRISPLD1	CABP5
CRLF2	CABP7
CROCC2	CACNA1E
CRYBA1	CACNA1S
CRYGD	CACNA2D1
CSPP1	CADM2
CSTF3-AS1	CADPS
CTPS2	CADPS2
CUX1	CALB2
CUX2	CALD1
CXCL12	CALML3
CYP20A1	CALML5
CYP26C1	CAMK1
CYP27B1	CAMK2A
CYP2W1	CAMK2N1
CYP51A1-AS1	CAMK4
CYP7B1	CAMP
CYTL1	CAP2
DANT2	CAPN12
DAPK1	CAPN13
DBIL5P2	CAPN3
DCAF7	CAPN8
DDO	CARD14
DDX11-AS1	CARD16
DEPDC4	CARD17
DEPDC7	CASKIN1
DEPTOR	CASP1
DGKG	CASP14
DHRS11	CASP4
DHX33	CASP5
DIO1	CASQ2
DIP2A-IT1	CASTOR1
DIS3L	CATIP
DISC1-IT1	CATIP-AS1
DISP2	CATSPERB
DLGAP2	CBS
DLL3	CBSL
DLX4	CBWD3
DMC1	CBWD5
DNAAF2	CCDC103
DNAAF3	CCDC107
DNAAF5	CCDC117
DNAH1	CCDC151
DNAH3	CCDC152
DNHD1	CCDC71L
DNM1	CCDC73
DNM1P46	CCL14
DNMT1	CCL15-CCL14
DNMT3A	CCL2
DNMT3B	CCL20
DNTT	CCL21
DOT1L	CCL3
DPEP1	CCL4
DPF1	CCL4L2
DPRXP4	CCL5
DPY19L2	CCM2L
DPY19L2P2	CCNDBP1
DPY19L2P3	CCNJL
DPYD-AS2	CCNK
DRC3	CCPG1
DRD4	CCR1
DSCC1	CCR3
DSCR9	CCR6
DTL	CCR7
DUSP27	CCZ1
DYNC1H1	CD163
E2F7	CD163L1
E2F8	CD177
EBF3	CD2
ECM2	CD247
ECT2L	CD27
EDA2R	CD274
EEF1A1	CD28
EEF1B2	CD300A
EEF2	CD300LD
EEF2K	CD3E
EFCAB13	CD3G
EFCC1	CD40LG
EGFL7	CD48
EGOT	CD55
EGR1	CD59
EIF1AX-AS1	CD68
EIF3A	CD72
EIF4G1	CD8A
ELMSAN1	CD8B
EMC1	CDA
EMID1	CDC34
EMILIN1	CDC42EP2
ENOSF1	CDC42EP3
ENTPD3	CDC42SE1
ENTPD8	CDH19
EP300	CDK11A
EP400	CDK3
EPDR1	CDKN1B
EPGN	CDKN2D
ERC1	CDS1
ERCC6L	CDSN
ERG	CEACAM1
ERI3-IT1	CEACAM3
ERVFRD-1	CEACAM4
ERVW-1	CEACAM5
ESF1	CEACAM6
ESPL1	CEACAM8
ESRP2	CEBPB
ESYT2	CEBPB-AS1
ESYT3	CELA3A
ETV4	CELA3B
EVPL	CELF6
EXO1	CELP
EXOC3L4	CEMP1
EXTL2	CERS6-AS1
F2RL2	CES1P1
FADS2	CFAP126
FAIM	CFAP45
FAM124B	CFAP58
FAM151A	CFAP73
FAM161A	CFHR1
FAM171A2	CFLAR-AS1
FAM180B	CHGB
FAM183BP	CHI3L1
FAM186A	CHI3L2
FAM186B	CHIT1
FAM196A	CHKB
FAM196B	CHKB-CPT1B
FAM208B	CHMP2A
FAM212A	CHMP2B
FAM216A	CHMP4A
FAM217A	CHPT1
FAM227A	CHRNE
FAM30A	CHST15
FAM69B	CHURC1-FNTB
FAM83E	CIDEB
FAM86DP	CIDEC
FAM86EP	CINP
FAM86JP	CIR1
FANCM	CKAP4
FASN	CKLF
FBN3	CKLF-CMTM1
FBRSL1	CKM
FBXL19-AS1	CKMT1A
FBXL22	CKMT1B
FBXO39	CLCA2
FBXO41	CLCA4
FBXO43	CLDN1
FBXW8	CLDN11
FEN1	CLDN22
FER1L6	CLDN5
FGF17	CLDN9
FGFRL1	CLEC18A
FIBCD1	CLEC18B
FIGNL1	CLEC18C
FIRRE	CLEC1A
FLNA	CLEC3B
FLNB	CLEC4A
FLRT1	CLEC4D
FLT3	CLEC4E
FMO5	CLEC6A
FOSB	CLEC7A
FOXK1	CLIC3
FOXN3-AS2	CLIC5
FOXP1-AS1	CLN3
FOXRED2	CLN5
FRMD5	CLPS
FSCN1	CLRN1-AS1
FSCN2	CLVS1
FSIP2	CLVS2
FUT10	CMC1
FUT2	CMC4
FUT4	CMKLR1
FUT6	CMTM2
GANAB	CMTM5
GAPDH	CMYA5
GAS5	CNEP1R1
GATA2	CNGB1
GCSAML	CNN1
GCSH	CNR1
GDAP1L1	CNTD1
GEMIN4	CNTFR
GEN1	CNTNAP3
GFI1	CNTNAP3B
GGT5	CNTNAP4
GINS1	COL12A1
GINS2	COL13A1
GLI2	COL17A1
GLIPR1L1	COL18A1
GLOD5	COL8A1
GLUD1P2	COMMD3-BMI1
GLUD1P3	CORO7
GNAI1	CORO7-PAM16
GNL3L	COX20
GNRH2	COX6A2
GNRHR	CPA1
GOLGA3	CPA2
GOLGA6L7	CPB1
GOLGA8H	CPE
GOLGA8R	CPLX3
GOLIM4	CPNE5
GPR135	CPQ
GPR152	CPT1B
GPR161	CPXM2
GPR179	CR1
GPR22	CR1L
GPR3	CRCT1
GPR32	CREB5
GPR52	CREM
GPR75	CRIP1
GPR88	CRISP2
GPSM1	CRISP3
GPT	CRISPLD2
GPT2	CRLF1
GRAMD4	CRNN
GREB1L	CRP
GRID2IP	CRTAC1
GRIFIN	CRTAM
GRIK5	CRYAB
GRIN2C	CSDC2
GRK4	CSNK1A1L
GRWD1	CSNK2A3
GSE1	CSRP3
GUCY1A1	CTAGE1
GUCY1B2	CTAGE10P
GVQW2	CTAGE15
GYG2	CTAGE4
HACD1	CTAGE6
HASPIN	CTAGE8
HCFC1	CTAGE9
HCN3	CTLA4
HELLS	CTNNA2
HESX1	CTNND2
HEYL	CTRB1
HHIP-AS1	CTRB2
HHIPL1	CTRL
HIC2	CTTN
HIGD1B	CTTNBP2
HIPK4	CX3CL1
HIST1H2BB	CXCL1
HIST1H4C	CXCL16
HMBOX1	CXCL5
HMGA1	CXCL6
HNRNPA1	CXCR1
HNRNPH1	CXCR2
HOXA10-AS	CXCR5
HOXA11	CXXC4
HOXA11-AS	CYB5D1
HOXA3	CYP11A1
HOXA4	CYP11B1
HOXA5	CYP17A1
HOXA6	CYP19A1
HOXA7	CYP1A1
HOXA9	CYP1B1
HOXA-AS3	CYP1B1-AS1
HOXB4	CYP21A2
HOXB5	CYP4B1
HOXB6	CYP4F12
HPDL	CYP4F3
HPGDS	CYP51A1
HRNR	CYR61
HSD11B1	CYSTM1
HSF5	CYTIP
HSPA12B	DAAM2
HSPG2	DAB1
HTR1F	DAPK2
HTR6	DBNDD2
HTR7P1	DCD
IFT140	DCLK1
IGF2BP2	DCN
IGF2BP2-AS1	DDIT4
IGFALS	DDT
IGLL1	DDTL
IGSF10	DDX11L1
IKZF4	DDX11L10
IL12A	DDX11L9
IL12A-AS1	DECR1
IL13	DEDD2
IL17RE	DEFA1
IL17REL	DEFA1B
ILDR2	DEFA3
ILF3	DEFA4
IMPDH2	DEFA5
INCA1	DEFA8P
INCENP	DEFT1P
INF2	DEFT1P2
INGX	DENND2A
INHBC	DES
INSL6	DGAT2
INSR	DGKB
INTS2	DGKI
INTU	DGKK
IPO9	DHRS13
IQANK1	DHRS7
IQCH	DHRS9
IQGAP3	DHX34
IQSEC3	DIO2
IRGC	DIRAS2
IRGM	DKK3
IRX1	DLEC1
IRX3	DMBT1
IRX5	DMKN
ISPD	DMRTA1
ISPD-AS1	DMRTC2
ITGA4	DMTN
ITGA9	DNAAF1
ITM2C	DNAAF4-CCPG1
ITPK1-AS1	DNAH17
ITPKA	DNAJB1
ITPR1	DNAJB2
JADE3	DNAJC25-GNG10
JAG1	DND1
JARID2	DNER
JMJD1C-AS1	DOCK4
JUP	DPP4
KANK1	DPP6
KAT6B	DPT
KCNH4	DPY30
KCNIP4	DPYD-AS1
KCNJ1	DRC1
KCNJ13	DSC3
KCNJ14	DSG1
KCNK12	DSG3
KCNK17	DSP
KCNK5	DTHD1
KCNN1	DTX2P1-UPK3BP1-PMS2P11
KCNQ1OT1	DUSP13
KCNQ5	DUSP16
KCNQ5-AS1	DUSP26
KCNV2	DUSP8
KCTD19	DYSF
KCTD3	ECE1
KCTD4	ECHDC3
KDM4D	ECSCR
KHDC1	EDARADD
KHSRP	EDN1
KIAA0100	EDNRB
KIAA1147	EEF1G
KIAA1211	EFEMP1
KIAA1522	EFHD1
KIAA1549	EFNA5
KIF14	EGFR
KIF17	EGLN1
KIF20A	EGLN2
KIF20B	EGLN3
KIF26B	EHD1
KIF6	EHF
KIF7	EIF1B
KIF9	EIF3C
KIRREL3	EIF3CL
KIT	EIF4EBP3
KLB	EIF5AL1
KLHL11	ELL
KLHL13	ELMOD1
KLHL23	ELOVL4
KLHL29	EMBP1
KLHL6-AS1	EMC6
KLRG2	EMG1
KMT2A	EMILIN3
KMT2D	EML2-AS1
KNL1	EML5
KNTC1	ENAM
KREMEN2	ENKUR
KRTAP5-9	ENO3
L2HGDH	ENPP1
L3MBTL1	EOMES
L3MBTL4-AS1	EPB41L4B
LARP1	EPB42
LCMT1-AS2	EPHA1
LCT	EPHB1
LDLRAD4-AS1	ERBB4
LENG8	ERMN
LHFPL4	ERO1A
LHX6	ERRFI1
LIN28A	ESRG
LIN9	ETFBKMT
LINC00102	ETNPPL
LINC00106	ETS1
LINC00304	ETV1
LINC00399	ETV7
LINC00441	EVI2B
LINC00471	EXOSC4
LINC00562	EXT1
LINC00624	EYA4
LINC00630	F5
LINC00638	F8A2
LINC00665	F8A3
LINC00676	FABP1
LINC00707	FABP4
LINC00854	FABP6
LINC00960	FABP7
LINC01108	FADD
LINC01114	FAIM2
LINC01132	FAM103A1
LINC01225	FAM104A
LINC01237	FAM107A
LINC01252	FAM110C
LINC01257	FAM129A
LINC01268	FAM13A-AS1
LINC01376	FAM13C
LINC01426	FAM153A
LINC01465	FAM153B
LINC01468	FAM155A
LINC01475	FAM156A
LINC01534	FAM156B
LINC01535	FAM161B
LINC01565	FAM184B
LINC01572	FAM19A1
LINC01585	FAM200B
LKAAEAR1	FAM209A
LMF1-AS1	FAM209B
LMNB2	FAM20A
LOXL4	FAM210B
LPAR4	FAM212B
LPO	FAM212B-AS1
LRFN4	FAM223A
LRP12	FAM223B
LRP5	FAM27E3
LRP8	FAM35BP
LRRC18	FAM3B
LRRC19	FAM47E-STBD1
LRRC58	FAM71E1
LRRC63	FAM89B
LRRC71	FAM95B1
LRRCC1	FAM9B
LRRK1	FAP
LRTM2	FARP1
LURAP1	FASLG
LUZP1	FBP2
LYG2	FBXL5
MAB21L2	FBXO16
MACC1	FBXO2
MACF1	FBXO32
MAFG-AS1	FBXO7
MALAT1	FCAR
MALRD1	FCER1G
MAMDC2	FCGR1A
MAMDC2-AS1	FCGR1B
MAMSTR	FCGR1CP
MANEAL	FCGR2A
MAP10	FCGR2B
MAP1A	FCGR3A
MAP7	FCGR3B
MAPKBP1	FCMR
MARS2	FCN2
MARVELD1	FCN3
MASP2	FCRL2
MAST4	FCRL3
MAT2A	FCRL6
MAVS	FEM1C
MBLAC2	FEZ1
MCM10	FFAR2
MCM2	FFAR3
MCM4	FGA
MCM5	FGB
MDFI	FGF1
MDK	FGF12
MDN1	FGF13
MEGF10	FGF13-AS1
MEGF6	FGF14
MEGF8	FGF2
MEIS1-AS2	FGF7P6
MELTF	FGF9
MELTF-AS1	FGFBP1
MEST	FGFBP2
MEX3A	FGG
MEX3B	FGL1
MFSD4B	FHL5
MGA	FIBIN
MICALL2	FKBP15
MIR106B	FKBP1B
MIR1249	FKBP8
MIR1254-1	FKBP9P1
MIR1273H	FLG
MIR1284	FLG2
MIR1285-1	FLNC
MIR1296	FLOT1
MIR133A1HG	FLOT2
MIR17HG	FLRT2
MIR181A2HG	FLT1
MIR186	FLT3LG
MIR199A1	FOLR2
MIR221	FOLR3
MIR222	FOXD1
MIR25	FOXH1
MIR3127	FOXO4
MIR3142HG	FPR1
MIR3155A	FPR2
MIR3174	FRAT2
MIR3176	FRRS1L
MIR3177	FSBP
MIR3186	FSCN3
MIR3198-1	FSD1
MIR320E	FSD2
MIR326	FSTL4
MIR3609	FTH1
MIR3619	FUT7
MIR3671	FUT9
MIR3682	FXYD6-FXYD2
MIR374B	G0S2
MIR378J	GABARAP
MIR421	GABARAPL1
MIR4292	GABARAPL2
MIR4312	GABRA1
MIR4505	GABRG1
MIR4513	GABRG2
MIR4706	GADD45B
MIR4740	GADD45G
MIR5190	GALNT15
MIR5194	GALNT17
MIR548AA1	GALNT4
MIR548C	GAP43
MIR548O	GATA6
MIR5584	GATC
MIR5587	GBP1
MIR5690	GBP2
MIR5692A1	GBP5
MIR573	GBP6
MIR576	GC
MIR590	GCA
MIR621	GCHFR
MIR640	GCM1
MIR647	GCOM1
MIR6503	GDF1
MIR6774	GDPD3
MIR6797	GEM
MIR7150	GET4
MIRLET7BHG	GFAP
MIRLET7D	GFPT2
MIS18A	GGT2
MIS18BP1	GGT3P
MKI67	GGTLC2
MKRN2OS	GIMAP1
MLANA	GIMAP4
MLC1	GIMAP5
MLEC	GIMAP7
MLLT10	GJA5
MLNR	GJB6
MMP15	GK
MN1	GKN1
MND1	GLRX
MNS1	GLT1D1
MORN1	GLUD2
MPHOSPH9	GMPR
MPL	GNAL
MPO	GNAT2
MPRIP	GNG10
MROH1	GNG11
MROH7	GNG12
MSI2	GNG12-AS1
MSLN	GNG2
MSRB3	GNG5
MTA1	GNG8
MTCL1	GNGT2
MTHFD1L	GNLY
MTR	GNRHR2
MTUS2	GOLGA2P7
MUC6	GOLGA7B
MYB	GP1BB
MYC	GP2
MYCBP2	GP9
MYCBPAP	GPAT3
MYCN	GPM6A
MYCNOS	GPNMB
MYH7B	GPR146
MYLK4	GPR155
MYO15B	GPR171
MYO18A	GPR65
MYO1H	GPR84
MYO5C	GPRC5A
MYO9A	GPRC5B
MYORG	GPS2
MYOZ3	GPSM3
MYRIP	GPX3
N4BP2	GRAP
NAA25	GRAPL
NANOS1	GRB14
NANOS3	GREM2
NAT10	GRIA1
NAV1	GRIA2
NBAT1	GRIK2
NCL	GRIK4
NCOR2	GRIP2
NCR3LG1	GSTA1
NDC1	GSTA2
NECTIN1	GTDC1
NEGR1	GTF2H2
NEIL3	GTF2H2C
NEK5	GTF2IP1
NEMP1	GTF2IP4
NEU4	GTF2IRD1P1
NEURL1B	GUCY1A2
NFIC	GUCY2C
NKIRAS1	GUK1
NKPD1	GUSBP11
NKX2-3	GUSBP3
NME9	GYG1
NOG	GYPB
NOL9	GYPC
NOTUM	GZMA
NPAS1	GZMB
NPM2	GZMH
NPR3	GZMK
NPW	GZMM
NR1I2	H19
NR2E3	H2AFB1
NR5A1	H2AFB2
NREP	H2AFB3
NRIP1	H2AFJ
NRIP2	H3F3A
NRROS	H3F3C
NRXN2	HABP2
NSD2	HABP4
NTN1	HAGH
NTN3	HAND2-AS1
NUCB2	HAO1
NUDT13	HAPLN3
NUP188	HAS1
NUP210	HAS3
NUTM2G	HAUS4
NYNRIN	HAVCR2
OAF	HBA1
OBSCN	HBA2
OBSL1	HBB
ODF3	HBD
OGFRP1	HBE1
OIP5	HBG1
OLFML2A	HBG2
ONECUT3	HBM
OR2L13	HBP1
OR2L1P	HBQ1
OR2L2	HBZ
OR52K2	HCAR2
ORC6	HCAR3
OSCP1	HCG25
OXTR	HCG27
P2RX2	HCK
P2RY4	HCLS1
PABPN1L	HECW2
PACS2	HEIH
PAICS	HEPACAM
PALD1	HEPACAM2
PALM	HEPN1
PANK1	HES1
PATZ1	HEY1
PCAT18	HFE2
PCAT6	HGD
PCDHB13	HHATL
PCDHGB8P	HIF1A-AS1
PCLAF	HIST1H1C
PCNT	HIST1H2AC
PDC	HIST1H2AK
PDCD11	HIST1H2BC
PDE6A	HIST1H2BE
PDS5A	HIST1H2BH
PDZD2	HIST1H3E
PFAS	HIST1H4H
PFKP	HIST1H4J
PFN4	HIST2H2AA3
PHACTR2-AS1	HIST2H2AA4
PHACTR4	HIST2H2AC
PHGR1	HIST2H2BF
PHOSPHO2	HIST2H3A
PIEZO1	HIST2H4A
PIEZO2	HIST2H4B
PIGZ	HIST3H2A
PIK3C2B	HIST3H2BB
PIK3CD-AS2	HK3
PIP4K2B	HLA-C
PKD1	HLA-DOB
PKD2	HLA-DQB1-AS1
PKDREJ	HLA-DRB6
PKN3	HLA-F
PLA2G10	HLA-F-AS1
PLA2G2F	HLA-G
PLAGL1	HLA-J
PLCH1	HLA-L
PLCXD1	HLX-AS1
PLD4	HMGCS2
PLEKHA5	HMOX1
PLEKHG4	HMSD
PLEKHG6	HNRNPA1L2
PLET1	HNRNPA1P48
PLK1	HNRNPH2
PLK4	HNRNPUL2-BSCL2
PLPPR3	HOOK2
PLXNB2	HOTAIRM1
PLXND1	HP
PM20D2	HPCA
POLD1	HPGD
POLE	HPN
POLE2	HPR
POLQ	HPSE
POLR1A	HRC
POLR1B	HRG
POMK	HRH2
POU4F1	HSD3B2
POU5F1P4	HSDL2
POU5F2	HSFX1
PPARA	HSFX2
PPARGC1B	HSP90B2P
PPFIBP1	HSPA12A
PPP1R26	HSPA1A
PPP1R26-AS1	HSPA1B
PPP1R27	HSPA1L
PPP1R3G	HSPA6
PPRC1	HSPB2
PRB3	HSPB2-C11orf52
PRB4	HSPB6
PRDM11	HSPB7
PRDM16	HSPB8
PRDM8	HSPE1-MOB4
PRELID2	HTATIP2
PRELID3A	HTRA1
PRH2	ICAM2
PRKX-AS1	ICAM3
PROB1	ICAM4
PRODH	ICOS
PROM1	ID3
PROSER2	ID4
PROSER2-AS1	IDI2
PRPF8	IDI2-AS1
PRR12	IDO1
PRR15L	IER3
PRR29-AS1	IFI27
PRRC2A	IFI30
PRRC2B	IFIT1B
PRSS12	IFIT2
PRSS57	IFIT3
PRTN3	IFITM1
PTBP1	IFITM2
PTGER1	IFITM3
PTH2R	IFNG
PTK7	IFNGR1
PTMA	IFRD1
PTPN14	IGF1
PTPRVP	IGFBP7-AS1
PTTG3P	IGFLR1
PTX4	IGFN1
PWAR5	IGSF6
PYCR1	IKBKG
QRFP	IKZF3
QSER1	IL10RB
RAB26	IL18R1
RAB40A	IL18RAP
RAB44	IL1R1
RAB7B	IL1R2
RAB9B	IL1RL2
RAD54L	IL1RN
RAD54L2	IL21R
RADIL	IL21R-AS1
RAG1	IL24
RAI1	IL27
RAI1-AS1	IL2RB
RANBP17	IL32
RASL11B	IL4R
RAVER2	IL6
RBL1	IL7R
RBM12B-AS1	ILK
RBM14	INHBB
RBPMS	INMT
RCC2	INMT-MINDY4
RCCD1	INO80B
RCN1	INO80B-WBP1
RCOR2	INSC
RECQL4	INS-IGF2
REPIN1	IP6K3
RET	IRF9
RFX3-AS1	ISG20
RFX7	ISL2
RFX8	ISY1
RGS20	ISY1-RAB43
RGS9BP	ITGA1
RHBDF1	ITGAX
RHBDL2	ITGB2-AS1
RHBDL3	ITGB5
RHEX	ITGBL1
RHOXF1-AS1	ITIH4
RHPN1-AS1	ITIH4-AS1
RIBC2	ITK
RIF1	ITLN1
RLBP1	ITLN2
RNF216-IT1	ITM2B
RNF220	ITPKC
RNF224	ITPRIP
RNU4ATAC	IVL
RNU5A-1	IVNS1ABP
RNU5D-1	IYD
RNU5F-1	JAKMIP1
RNVU1-15	JAML
RNVU1-19	JHDM1D-AS1
RNVU1-3	JMJD6
RNVU1-4	JMJD7
ROBO4	JPH2
RPA4	JPT1
RPAP2	JSRP1
RPL10A	KCNA2
RPL13A	KCNB1
RPL21	KCNE1
RPL23A	KCNE1B
RPL3	KCNE2
RPL34	KCNH3
RPL34-AS1	KCNH7
RPL36A	KCNJ15
RPL39	KCNJ16
RPL6	KCNJ2
RPL7	KCNJ2-AS1
RPL9	KCNK2
RPLP0	KCNMA1
RPP40	KCNMA1-AS1
RPS17	KCP
RPS18	KCTD7
RPS2	KIAA0040
RPS24	KIAA0319
RPS26	KIAA0391
RPS27	KIAA0408
RPS28	KIAA1324
RPS3A	KIF1A
RPS8	KIF5A
RPTOR	KIR2DL1
RREB1	KIR2DL3
RRS1-AS1	KIR2DL4
RTKN	KIR2DS4
RTL10	KIR3DL1
RTN4R	KIR3DL2
RUNX1	KIR3DL3
RUNX2	KLC3
RUSC2	KLF14
RXFP1	KLHDC8A
RXFP2	KLHL2
RXFP4	KLHL40
RYR3	KLHL41
SACS	KLK11
SAMD13	KLKB1
SCAI	KLRB1
SCARB1	KLRC1
SCARNA20	KLRC2
SCARNA7	KLRC3
SCARNA9	KLRC4
SCGB2B2	KLRD1
SCMH1	KLRF1
SCML2	KLRK1
SCN11A	KMO
SCT	KPRP
SCUBE1	KREMEN1
SCUBE3	KRT1
SDK2	KRT10
SEC14L1P1	KRT13
SEMA3B-AS1	KRT14
SEPT11	KRT15
SEPT6	KRT16
SERPINI2	KRT19
SERTM2	KRT2
SETD1A	KRT23
SETMAR	KRT4
SEZ6	KRT5
SFXN2	KRT6A
SGK2	KRT6B
SGK494	KRT6C
SH3PXD2A	KRT7
SH3RF1	KRT72
SHANK1	KRT73
SHANK3	KRT73-AS1
SHBG	KRT77
SHD	KRT78
SHH	KRT81
SIGLEC15	KRT86
SIGLEC6	KRTAP5-1
SIM2	KRTDAP
SIPA1L3	L1CAM
SKA3	LAD1
SKIDA1	LAMA2
SKOR1	LAMB3
SLC10A4	LAMC2
SLC10A5	LAT
SLC16A8	LCK
SLC16A9	LCN2
SLC17A9	LDB2
SLC1A4	LDB3
SLC22A12	LENG9
SLC22A20P	LEP
SLC23A1	LGALS3
SLC24A1	LGALS7
SLC25A15	LGALS7B
SLC25A36	LGALS9B
SLC27A2	LGALS9C
SLC27A6	LGALSL
SLC34A3	LHFPL5
SLC35G2	LILRA2
SLC35G6	LILRA4
SLC38A4	LILRA5
SLC45A3	LILRA6
SLC47A2	LILRB3
SLC52A3	LILRB5
SLC5A4	LILRP2
SLC7A1	LIME1
SLC9A7	LIMK2
SLCO5A1	LIMS3
SLFNL1	LIMS4
SMAD1	LIN37
SMARCA4	LIN7A
SMC1B	LINC00189
SMC4	LINC00239
SMCR5	LINC00261
SMIM18	LINC00461
SMIM24	LINC00570
SMIM6	LINC00599
SMO	LINC00659
SND1-IT1	LINC00671
SNHG25	LINC00672
SNHG3	LINC00861
SNORA11B	LINC00862
SNORA12	LINC00880
SNORA16B	LINC00937
SNORA28	LINC00989
SNORA2B	LINC01122
SNORA47	LINC01146
SNORA54	LINC01151
SNORA55	LINC01191
SNORA66	LINC01267
SNORA70B	LINC01270
SNORA70G	LINC01271
SNORA71A	LINC01300
SNORA71B	LINC01347
SNORA71C	LINC01451
SNORA71D	LINC01503
SNORA75	LINC01506
SNORA77	LINC01531
SNORD100	LINC01554
SNORD101	LINC01629
SNORD11	LINC01630
SNORD117	LINGO2
SNORD124	LIPE-AS1
SNORD15B	LIPF
SNORD19	LIPG
SNORD3B-1	LIPM
SNORD3B-2	LIPN
SNORD62A	LITAF
SNORD62B	LLCFC1
SNORD63	LMBRD1
SNORD69	LMCD1
SNORD70	LMOD1
SNORD71	LOR
SNORD83A	LPAR2
SNORD94	LRCH2
SOCS7	LRFN1
SOGA1	LRG1
SON	LRIG3
SOS1	LRP10
SOX12	LRRC24
SOX15	LRRC25
SOX4	LRRC37A
SP2-AS1	LRRC6
SPACA9	LRRC70
SPART-AS1	LRRC75A
SPATA25	LRRD1
SPDYE3	LRRK2
SPDYE5	LSM10
SPEN	LSMEM1
SPIN1	LTA
SPIN4	LTB
SPINK2	LTF
SPINK4	LUCAT1
SPN	LY6D
SPNS2	LY6G6F
SPNS3	LY75-CD302
SPRY2	LY96
SPSB4	LYPD4
SPTBN1	LYVE1
SPTLC3	MAF
SRCAP	MAFA-AS1
SREK1	MAGED4
SRGAP2-AS1	MAGED4B
SRM	MAL
SRRM2	MAL2
SRRM2-AS1	MALL
SRSF12	MANSC1
SSBP3-AS1	MAOA
SSC5D	MAP1LC3B2
ST18	MAP2
ST3GAL3	MAP2K6
ST3GAL6-AS1	MAPK13
ST7-OT4	MAPK3
ST8SIA6	MAPK4
ST8SIA6-AS1	MARCH10
STAR	MARCH2
STARD4-AS1	MARCH8
STAU2-AS1	MARCKS
STIL	MARCO
STK32B	MASP1
STKLD1	MAT1A
STMN1	MATR3
STON2	MB
STOX1	MCEMP1
SUCNR1	MCF2L2
SUGT1P3	MCOLN1
SULT1C4	MDC1-AS1
SULT2B1	MDP1
SUV39H2	MED4-AS1
SV2A	MEDAG
SVOPL	MEF2B
SYCE2	MEFV
SYNE3	MEIKIN
SYNGAP1	MEOX2
SYNGR1	METRNL
TACR1	MFAP5
TACR2	MFRP
TAF4B	MGAM
TARBP1	MGAM2
TAS1R1	MGAT2
TAS2R10	MGAT4C
TAS2R13	MGP
TAS2R19	MIAT
TAS2R3	MIF
TAS2R30	MINOS1-NBL1
TAS2R31	MIR1184-1
TAS2R4	MIR1184-2
TAS2R41	MIR1184-3
TAS2R43	MIR1282
TAS2R46	MIR1976
TAS2R5	MIR210HG
TAS2R50	MIR3648-1
TAS2R60	MIR3661
TBC1D24	MIR3918
TBC1D29	MIR4271
TBX1	MIR4477A
TEC	MIR4690
TEDC2	MIR497HG
TEKT2	MIR6080
TERT	MIR6126
TET1	MIR663AHG
TET3	MIR6723
TEX30	MIR6729
TEX38	MIR6807
TFAP4	MIR6821
TFEC	MIR6859-2
TFPI	MIR6859-3
TGFBRAP1	MIR6859-4
TICRR	MIR6891
TIE1	MIR762
TIFAB	MIRLET7DHG
TLCD1	MISP3
TM7SF3	MKNK1
TMCC1-AS1	MKNK1-AS1
TMEM105	MKRN1
TMEM106A	MLIP
TMEM150C	MLPH
TMEM17	MME
TMEM201	MMP1
TMEM220-AS1	MMP23A
TMEM221	MMP23B
TMEM266	MMP25
TMEM44	MMP27
TMEM67	MMP3
TMEM72	MMP8
TMEM75	MMP9
TMEM94	MNDA
TMEM9B-AS1	MOBP
TMPPE	MOCS1
TMTC4	MPP1
TNN	MPPE1
TNRC18	MPZ
TNS3	MPZL3
TOGARAM1	MRNIP
TOMM20L	MROH7-TTC4
TONSL	MRPL53
TOP2A	MRPS24
TPSAB1	MRVI1
TPSD1	MRVI1-AS1
TRH	MS4A1
TRIM24	MS4A4A
TRIM28	MS4A6E
TRIM45	MSH5-SAPCD1
TRIM46	MSL3
TRIM71	MSMP
TRIO	MSR1
TRIP13	MSRA
TROAP	MSRB1
TRPC2	MT1A
TRPM7	MT1G
TRRAP	MT1L
TSACC	MT1M
TSEN2	MT1X
TSGA10IP	MT2A
TSLP	MT3
TSPAN10	MTCP1
TSPAN11	MTFP1
TSPOAP1	MTHFS
TSPYL6	MTMR3
TTC19	MTUS1
TTC24	MUC15
TTC28	MUC21
TTC3	MUC7
TTC36	MUCL1
TTC7A	MUSTN1
TTF2	MX2
TTLL10	MXD1
TTLL10-AS1	MXD3
TTLL6	MXI1
TUBA3D	MYBPC1
TUBA3E	MYBPC2
TUBB	MYBPC3
TULP2	MYH1
TUSC8	MYH14
TWISTNB	MYH2
TXNDC12-AS1	MYH4
TXNRD3	MYH6
TYMS	MYH7
UBA7	MYL1
UBE2Q2P1	MYL12A
UCK2	MYL2
UGT2B11	MYL3
UGT2B28	MYL4
UGT3A2	MYL6B
UHRF1	MYL7
UHRF1BP1	MYL9
UMODL1	MYO10
UNC5B	MYO16-AS1
UNCX	MYOC
UNG	MYOCD
URAD	MYOM3
URB1	MYOZ1
URB2	MYOZ2
USP43	MYPN
USP46-AS1	NACA2
USP51	NACAP1
VANGL1	NAIP
VANGL2	NALCN
VN1R1	NAMPT
VPREB1	NAPA-AS1
VPS13C	NBEAL1
WASIR2	NBPF10
WDHD1	NBPF14
WDR4	NBPF15
WDR49	NBPF19
WDR62	NBPF20
WDR88	NBPF25P
WDR90	NBPF26
WDR93	NBPF9
WEE1	NCCRP1
WNT8B	NCF1
WRN	NCF1B
WT1	NCF1C
WT1-AS	NCF2
XKR5	NCF4
XRCC2	NCKAP1
XXYLT1-AS2	NCR1
XYLB	NCR3
XYLT1	NDST2
YY2	NDUFB8
ZBED2	NDUFC2-KCTD14
ZBED3	NEBL
ZBED4	NECAB1
ZBTB12	NECAB2
ZBTB20-AS4	NEDD8-MDP1
ZBTB39	NEDD9
ZBTB46	NEFL
ZBTB8A	NEFM
ZC2HC1C	NELL2
ZC3H12C	NEUROD1
ZC3H7B	NFIB
ZC3HAV1L	NFIL3
ZDHHC15	NHEJ1
ZDHHC21	NHSL2
ZDHHC23	NINJ1
ZFHX2	NINJ2
ZFHX3	NKG7
ZFP2	NKX2-1
ZFP36L2	NKX6-2
ZMIZ1	NLRC4
ZMYM3	NLRP12
ZMYND8	NLRP6
ZNF112	NME1-NME2
ZNF114	NMNAT2
ZNF121	NMRK1
ZNF124	NNMT
ZNF132	NOMO2
ZNF154	NOMO3
ZNF192P1	NOP10
ZNF221	NOTCH2NL
ZNF233	NOVA1
ZNF236	NOX4
ZNF280B	NOXO1
ZNF280C	NPB
ZNF311	NPFF
ZNF334	NPHP3-ACAD11
ZNF350-AS1	NPIPA1
ZNF367	NPIPA2
ZNF382	NPIPA3
ZNF385C	NPIPA5
ZNF43	NPIPA7
ZNF433	NPIPA8
ZNF439	NPIPB11
ZNF460	NPIPB4
ZNF469	NPIPB5
ZNF471	NPL
ZNF488	NPNT
ZNF491	NPY1R
ZNF492	NQO2
ZNF496	NR2E1
ZNF503	NRAP
ZNF512B	NRBF2
ZNF519	NRG1
ZNF521	NRN1
ZNF529-AS1	NRN1L
ZNF543	NRSN1
ZNF544	NRXN1
ZNF551	NSG2
ZNF565	NSUN5P2
ZNF571-AS1	NSUN7
ZNF584	NT5C1B-RDH14
ZNF594	NT5DC4
ZNF605	NTM
ZNF609	NTRK2
ZNF610	NUAK1
ZNF618	NUAK2
ZNF629	NUCB1-AS1
ZNF660	NUPR1
ZNF662	OASL
ZNF665	OAZ3
ZNF667	OLAH
ZNF670	OLFM4
ZNF680	OLR1
ZNF69	OPLAH
ZNF695	OPRM1
ZNF70	OPTN
ZNF702P	OR13A1
ZNF713	OR2A20P
ZNF714	ORM1
ZNF727	ORM2
ZNF730	ORMDL2
ZNF736	OSGIN1
ZNF74	OSM
ZNF77	OSR1
ZNF772	OSTF1
ZNF790	OTX1
ZNF792	OVCA2
ZNF805	OVOL2
ZNF823	P2RX5-TAX1BP3
ZNF827	P2RY13
ZNF837	P4HA2-AS1
ZNF843	PABPC3
ZNF846	PADI2
ZNF85	PADI4
ZNF850	PAGE2B
ZNF878	PAH
ZNRF1	PAK3
ZRANB2-AS2	PALM2-AKAP2
ZSCAN20	PALMD
ZSCAN23	PAMR1
ZSCAN31	PARVA
ZWINT	PCBP1-AS1
	PCDH1
	PCDH7
	PCDHA1
	PCDHA11
	PCDHA12
	PCDHA13
	PCDHA5
	PCDHA6
	PCDHA7
	PCDHA8
	PCDHA9
	PCDHAC1
	PCDHAC2
	PCDHGA1
	PCDHGA2
	PCDHGA3
	PCDHGA4
	PCDHGB1
	PCED1B
	PCED1B-AS1
	PCGF5
	PCK1
	PCOLCE2
	PCP4
	PCSK1N
	PCSK2
	PCSK9
	PDGFRA
	PDGFRL
	PDIA2
	PDLIM3
	PDLIM7
	PDZD4
	PDZK1IP1
	PEBP4
	PECR
	PELI1
	PELO
	PERP
	PF4
	PF4V1
	PFKFB2
	PFKFB3
	PFKFB4
	PFN2
	PGA3
	PGA4
	PGA5
	PGAM1
	PGAM2
	PGAM4
	PGC
	PGGHG
	PGLYRP1
	PGR
	PHC2
	PHF21A
	PHF24
	PHOSPHO1
	PHYHIP
	PHYHIPL
	PI3
	PID1
	PIGY
	PIK3R2
	PIK3R5
	PILRA
	PINK1
	PINK1-AS
	PIP
	PIP4P2
	PIPSL
	PITPNC1
	PKP1
	PLA2G16
	PLA2G1B
	PLA2G2A
	PLA2G4B
	PLA2G4F
	PLA2G7
	PLAUR
	PLBD1
	PLBD1-AS1
	PLCH2
	PLCXD2
	PLCXD3
	PLEK2
	PLEKHA1
	PLG
	PLGLA
	PLGLB1
	PLGLB2
	PLIN2
	PLIN4
	PLIN5
	PLLP
	PLN
	PLP1
	PLPP3
	PLPPR2
	PLS3
	PLSCR1
	PLXNC1
	PMCH
	PMF1-BGLAP
	PMP2
	PNLIP
	PNLIPRP1
	PNLIPRP2
	PNPLA1
	POC1B-GALNT4
	POLD4
	POLR2F
	POLR2J2
	POLR2J3
	POMP
	POR
	POSTN
	POTEE
	POTEF
	POTEI
	POTEJ
	PPAN-P2RY11
	PPBP
	PPDPFL
	PPEF1
	PPFIA2
	PPIAL4G
	PPM1M
	PPP1R1A
	PPP1R2B
	PPP1R3A
	PPP1R3B
	PPP1R3C
	PPP1R42
	PPP2R2B
	PPP2R2C
	PPP2R5B
	PPP3R1
	PPT2-EGFL8
	PRAF2
	PRCP
	PRDM1
	PRDM5
	PRELID1
	PRELP
	PRF1
	PRG2
	PRG3
	PRG4
	PRICKLE2-AS1
	PRIMA1
	PRKAA2
	PRL
	PRM1
	PRM2
	PRMT5-AS1
	PROK2
	PRR13
	PRR29
	PRR5-ARHGAP8
	PRRX1
	PRSS1
	PRSS22
	PRSS23
	PRSS33
	PSENEN
	PSMA2
	PSMA6
	PSMB8-AS1
	PSMB9
	PSMC3IP
	PSORS1C1
	PTCD1
	PTCRA
	PTENP1
	PTGES
	PTGES3L-AARSD1
	PTN
	PTPN3
	PTPRCAP
	PTPRN
	PTPRZ1
	PTRH1
	PVALB
	PVRIG
	PWP2
	PXN
	PXN-AS1
	PXT1
	PYCARD-AS1
	PYGL
	PYHIN1
	PYROXD1
	PYURF
	QPCT
	R3HDM4
	RAB11FIP4
	RAB11FIP5
	RAB20
	RAB24
	RAB31
	RAB43
	RAB4B
	RAB6C
	RAB6C-AS1
	RAB6D
	RAB8B
	RABAC1
	RABGEF1
	RAD21-AS1
	RAI2
	RALB
	RAP1GAP
	RARA-AS1
	RARRES3
	RASA4
	RASA4B
	RASSF3
	RBAK-RBAKDN
	RBFOX1
	RBM11
	RBM14-RBM4
	RBM24
	RBM38
	RBP4
	RBP7
	RCAN2
	RCN3
	RDH5
	REG1A
	REG1B
	REG3A
	RELL2
	REM2
	REPS2
	RERG
	RERGL
	RETN
	RFPL3
	RGL3
	RGL4
	RGMB
	RGPD1
	RGPD2
	RGPD3
	RGPD4
	RGPD5
	RGPD6
	RGS2
	RGS4
	RGS5
	RGS9
	RHOF
	RHOJ
	RIC3
	RILPL1
	RIMS4
	RIPK4
	RIPOR2
	RMRP
	RMST
	RN7SL1
	RNA5-8SN3
	RNASE1
	RNASE4
	RNASEK
	RNASEK-C17orf49
	RNASET2
	RND3
	RNF10
	RNF103-CHMP3
	RNF112
	RNF13
	RNF141
	RNF144B
	RNF149
	RNF157
	RNF175
	RNF182
	RNF219-AS1
	RNU1-3
	RNU1-4
	RNU6-9
	ROCK1P1
	ROPN1L
	RPEL1
	RPH3A
	RPL13AP5
	RPL17-C18orf32
	RPL21P28
	RPL23AP87
	RPPH1
	RPS10-NUDT3
	RPS6KA6
	RSC1A1
	RSPH10B
	RSPH10B2
	RSPH14
	RSPH9
	RTF2
	RUBCNL
	RUNDC3A
	S100A11
	S100A12
	S100A14
	S100A6
	S100A9
	S100P
	S1PR1
	S1PR4
	S1PR5
	SAA1
	SAA2
	SAA2-SAA4
	SAA4
	SALL1
	SAMD3
	SAMSN1
	SAP25
	SARNP
	SAT1
	SATL1
	SBSN
	SCAND1
	SCARA5
	SCEL
	SCGB2A2
	SCML4
	SCN1A
	SCN2B
	SCN7A
	SDCBP
	SDHAF2
	SDR16C5
	SDR39U1
	SEC14L1
	SEC22B
	SECTM1
	SELENBP1
	SELL
	SELPLG
	SEMA6B
	SEMG1
	SEPT1
	SEPT14
	SERF1A
	SERF1B
	SERINC4
	SERPINA1
	SERPINA11
	SERPINA12
	SERPINA2
	SERPINA3
	SERPINA5
	SERPINB11
	SERPINB13
	SERPINB3
	SERPINB5
	SERPINB7
	SERPINC1
	SERTAD1
	SERTAD3
	SETSIP
	SFN
	SFRP2
	SFT2D3
	SFTA3
	SFTPA1
	SFTPA2
	SFTPB
	SFTPC
	SGCD
	SGIP1
	SGO1-AS1
	SGTB
	SH2B2
	SH2D1B
	SH2D2A
	SH2D3A
	SH3BGRL2
	SH3BP5
	SH3BP5-AS1
	SH3GL2
	SH3GLB1
	SH3RF2
	SHISA4
	SIGLEC10
	SIGLEC14
	SIGLEC5
	SIGLEC7
	SIGLEC9
	SIK1
	SIPA1L2
	SIRPB1
	SIRPD
	SIRPG
	SKAP1
	SLA
	SLA2
	SLAMF1
	SLAMF6
	SLAMF7
	SLAMF8
	SLC11A1
	SLC12A1
	SLC12A9
	SLC14A1
	SLC15A3
	SLC15A4
	SLC16A3
	SLC16A6
	SLC19A3
	SLC1A2
	SLC1A7
	SLC22A1
	SLC22A14
	SLC22A4
	SLC24A2
	SLC24A5
	SLC25A37
	SLC25A39
	SLC25A5-AS1
	SLC26A8
	SLC2A14
	SLC2A3
	SLC31A2
	SLC34A2
	SLC37A3
	SLC43A2
	SLC45A4
	SLC51A
	SLC5A1
	SLC5A2
	SLC6A15
	SLC6A8
	SLC7A6OS
	SLC7A7
	SLC8A1
	SLC9A4
	SLCO1A2
	SLN
	SLPI
	SLX1A
	SLX1A-SULT1A3
	SLX1B
	SLX1B-SULT1A4
	SMAD1-AS1
	SMAP1
	SMG1P1
	SMIM1
	SMIM11A
	SMIM11B
	SMIM35
	SMN1
	SMN2
	SMOC2
	SMPDL3A
	SMPX
	SMYD1
	SNAP23
	SNAP25
	SNAP91
	SNCA
	SNCB
	SNCG
	SNN
	SNORA1
	SNORA10
	SNORA16A
	SNORA17A
	SNORA17B
	SNORA18
	SNORA24
	SNORA25
	SNORA27
	SNORA29
	SNORA32
	SNORA4
	SNORA40
[truncated: 413 more rows]
