# Supplementary material for: In Silico Methods for the Identification of Diagnostic and Favorable Prognostic Markers in Acute Myeloid Leukemia
Source: Int J Mol Sci. 2021 Sep 5;22(17):9601. doi: 10.3390/ijms22179601 (PMC8431757; doi:10.3390/ijms22179601)
Supplement: Supplementary file 1 [file ijms-22-09601-s001.zip › SupplementaryTables/TableS2.xlsx]

## Sheet: Common DEG in all 3 LTS groups
Gene Symbol
AJUBA
ARMH4
B4GALNT1
CACNA1G
CAMK2N1
CAMP
CASKIN1
CAVIN4
CCNJL
CCNO
CD177
CDH22
CDK5R2
CECR2
CGN
CNTFR
COL27A1
COL2A1
DLL3
DLX1
DLX3
DMKN
DNAJC5G
ECEL1
EEF1A2
EFNB3
ELFN1
ERBB4
FAM110C
FENDRR
FEV
FOXC2
FOXF1
FOXL1
GDA
GDF10
GDNF
GFRA3
GJB6
GNG4
GRIN1
GRM4
GXYLT2
HES2
HHIP
HHIP-AS1
HOMER1
HOPX
HOXC11
HOXC6
HOXC9
HOXC-AS2
INA
KCNA7
KCNB1
KCNG3
LAMC3
LCN2
LGI3
LINC01305
LINC01659
LINC02889
LOC100506675
LOC105375614
LRRN1
LZTS1
MAPT
MAPT-IT1
MEIS3
MSLN
MSX1
MTRNR2L8
NAT16
NDST3
NEFM
NKAIN1
NKX3-1
NTRK3
OBI1-AS1
OTX1
PCDHB10
PCDHB9
PDX1
PHF21B
PNMA2
PRPH
PRR36
PRSS16
RAB3B
RNF150
SALL4
SCHIP1
SCN5A
SERINC5
SHC3
SHISAL1
SLC30A4
SLC38A3
SLC7A3
SYT7
TFF3
TLX1
TMEM130
TNR
TRIL
TSPAN10
TTLL2
UGT8
USH1G
VASH2
VSX1
ZIC2

## Sheet: GO analysis of 131 genes 
Gene Set Name	# Genes in Gene Set (K)	Description	# Genes in Overlap (k)	k/K	p-value	FDR q-value
GOBP_EMBRYO_DEVELOPMENT	992	The process whose specific outcome is the progression of an embryo from its formation until the end of its embryonic life stage. The end of the embryonic stage is organism-specific. For example, for mammals, the process would begin with zygote formation and end with birth. For insects, the process would begin at zygote formation and end with larval hatching. For plant zygotic embryos, this would …	21	0.0212	2.2e-12	1.65e-08
GOBP_CENTRAL_NERVOUS_SYSTEM_DEVELOPMENT	980	The process whose specific outcome is the progression of the central nervous system over time, from its formation to the mature structure. The central nervous system is the core nervous system that serves an integrating and coordinating function. In vertebrates it consists of the brain and spinal cord. In those invertebrates with a central nervous system it typically consists of a brain, cerebral…	20	0.0204	1.5e-11	5.61e-08
GOBP_PATTERN_SPECIFICATION_PROCESS	426	Any developmental process that results in the creation of defined areas or spaces within an organism to which cells respond and eventually are instructed to differentiate. [GOC:go_curators, GOC:isa_complete, ISBN:0521436125]	14	0.0329	4.75e-11	1.19e-07
GOBP_ANIMAL_ORGAN_MORPHOGENESIS	1025	Morphogenesis of an animal organ. An organ is defined as a tissue or set of tissues that work together to perform a specific function or functions. Morphogenesis is the process in which anatomical structures are generated and organized. Organs are commonly observed as visibly distinct structures, but may also exist as loosely associated clusters of cells that work together to perform a specific f…	19	0.0185	2.56e-10	4.79e-07
GOBP_REGIONALIZATION	326	The pattern specification process that results in the subdivision of an axis or axes in space to define an area or volume in which specific patterns of cell differentiation will take place or in which cells interpret a specific environment. [GOC:dph, GOC:isa_complete]	12	0.0368	3.41e-10	5.1e-07
GOBP_CELL_JUNCTION_ORGANIZATION	699	A process that is carried out at the cellular level which results in the assembly, arrangement of constituent parts, or disassembly of a cell junction. A cell junction is a specialized region of connection between two cells or between a cell and the extracellular matrix. [GOC:dph, GOC:jl, GOC:mah]	15	0.0215	3.29e-09	4.1e-06
GOBP_ANTERIOR_POSTERIOR_PATTERN_SPECIFICATION	203	The regionalization process in which specific areas of cell differentiation are determined along the anterior-posterior axis. The anterior-posterior axis is defined by a line that runs from the head or mouth of an organism to the tail or opposite end of the organism. [GOC:dph, GOC:go_curators, GOC:isa_complete, GOC:tb]	9	0.0443	1.21e-08	1.29e-05
GOBP_NEUROGENESIS	1613	Generation of cells within the nervous system. [GO_REF:0000021, GOC:cls, GOC:curators, GOC:dgh, GOC:dph, GOC:jid]	21	0.013	1.44e-08	1.34e-05
GOBP_EMBRYO_DEVELOPMENT_ENDING_IN_BIRTH_OR_EGG_HATCHING	592	The process whose specific outcome is the progression of an embryo over time, from zygote formation until the end of the embryonic life stage. The end of the embryonic life stage is organism-specific and may be somewhat arbitrary; for mammals it is usually considered to be birth, for insects the hatching of the first instar larva from the eggshell. [GOC:go_curators, GOC:isa_complete, GOC:mtg_sens…	13	0.022	2.99e-08	2.49e-05
GOBP_SYNAPTIC_SIGNALING	712	Cell-cell signaling to, from or within a synapse. [GOC:dos]	14	0.0197	3.37e-08	2.52e-05
GOBP_HEAD_DEVELOPMENT	750	The biological process whose specific outcome is the progression of a head from an initial condition to its mature state. The head is the anterior-most division of the body. [GOC:dph]	14	0.0187	6.39e-08	4.35e-05
GOBP_CELL_CELL_SIGNALING	1672	Any process that mediates the transfer of information from one cell to another. This process includes signal transduction in the receiving cell and, where applicable, release of a ligand and any processes that actively facilitate its transport and presentation to the receiving cell. Examples include signaling via soluble ligands, via cell adhesion molecules and via gap junctions. [GOC:dos, GOC:ma…	20	0.012	1.31e-07	8.15e-05
GOBP_REGULATION_OF_EXOCYTOSIS	197	Any process that modulates the frequency, rate or extent of exocytosis. [GOC:go_curators]	8	0.0406	1.58e-07	8.64e-05
GOBP_EMBRYONIC_MORPHOGENESIS	569	The process in which anatomical structures are generated and organized during the embryonic phase. The embryonic phase begins with zygote formation. The end of the embryonic phase is organism-specific. For example, it would be at birth for mammals, larval hatching for insects and seed dormancy in plants. [GOC:jid, GOC:mtg_sensu]	12	0.0211	1.62e-07	8.64e-05
GOBP_POSITIVE_REGULATION_OF_CALCIUM_ION_DEPENDENT_EXOCYTOSIS	19	Any process that activates or increases the frequency, rate or extent of calcium ion-dependent exocytosis. [GOC:go_curators]	4	0.2105	2.89e-07	0.000137
GOBP_POSITIVE_REGULATION_OF_SECRETION	295	Any process that activates or increases the frequency, rate or extent of the controlled release of a substance from a cell or a tissue. [GOC:ai]	9	0.0305	2.94e-07	0.000137
GOBP_REGULATION_OF_SECRETION	613	Any process that modulates the frequency, rate or extent of the controlled release of a substance from a cell or a tissue. [GOC:ai]	12	0.0196	3.57e-07	0.000157
GOBP_POSITIVE_REGULATION_OF_TRANSPORT	882	Any process that activates or increases the frequency, rate or extent of the directed movement of substances (such as macromolecules, small molecules, ions) into, out of or within a cell, or between cells, by means of some agent such as a transporter or pore. [GOC:ai]	14	0.0159	4.53e-07	0.000179
GOBP_POSITIVE_REGULATION_OF_REGULATED_SECRETORY_PATHWAY	51	Any process that activates or increases the frequency, rate or extent of regulated secretory pathway. [GO_REF:0000058, GOC:pad, GOC:PARL, GOC:TermGenie, PMID:12526776]	5	0.098	4.72e-07	0.000179
GOBP_EMBRYONIC_ORGAN_DEVELOPMENT	412	Development, taking place during the embryonic phase, of a tissue or tissues that work together to perform a specific function or functions. Development pertains to the process whose specific outcome is the progression of a structure over time, from its formation to the mature structure. Organs are commonly observed as visibly distinct structures, but may also exist as loosely associated clusters…	10	0.0243	5.15e-07	0.000179
GOBP_SYNAPSE_ORGANIZATION	412	A process that is carried out at the cellular level which results in the assembly, arrangement of constituent parts, or disassembly of a synapse, the junction between a neuron and a target (neuron, muscle, or secretory cell). [GOC:ai, GOC:pr]	10	0.0243	5.15e-07	0.000179
GOBP_POSITIVE_REGULATION_OF_TRANSCRIPTION_BY_RNA_POLYMERASE_II	1180	Any process that activates or increases the frequency, rate or extent of transcription from an RNA polymerase II promoter. [GOC:go_curators, GOC:txnOH]	16	0.0136	5.28e-07	0.000179
GOBP_SENSORY_ORGAN_DEVELOPMENT	534	The process whose specific outcome is the progression of sensory organs over time, from its formation to the mature structure. [GOC:go_curators]	11	0.0206	6.84e-07	0.000223
GOBP_REGULATION_OF_TRANSPORT	1730	Any process that modulates the frequency, rate or extent of the directed movement of substances (such as macromolecules, small molecules, ions) into, out of or within a cell, or between cells, by means of some agent such as a transporter or pore. [GOC:ai]	19	0.011	1.01e-06	0.000314
GOBP_EMBRYONIC_ORGAN_MORPHOGENESIS	277	Morphogenesis, during the embryonic phase, of a tissue or tissues that work together to perform a specific function or functions. Morphogenesis is the process in which anatomical structures are generated and organized. Organs are commonly observed as visibly distinct structures, but may also exist as loosely associated clusters of cells that work together to perform a specific function or functio…	8	0.0289	2.07e-06	0.000601
GOBP_CATION_TRANSPORT	1155	The directed movement of cations, atoms or small molecules with a net positive charge, into, out of or within a cell, or between cells, by means of some agent such as a transporter or pore. [GOC:ai]	15	0.013	2.09e-06	0.000601
GOBP_SKELETAL_SYSTEM_DEVELOPMENT	485	The process whose specific outcome is the progression of the skeleton over time, from its formation to the mature structure. The skeleton is the bony framework of the body in vertebrates (endoskeleton) or the hard outer envelope of insects (exoskeleton or dermoskeleton). [GOC:dph, GOC:jid, GOC:tb]	10	0.0206	2.23e-06	0.000617
GOBP_POSITIVE_REGULATION_OF_AMINE_TRANSPORT	33	Any process that activates, maintains or increases the frequency, rate or extent of the directed movement of amines into, out of or within a cell, or between cells, by means of some agent such as a transporter or pore. [GOC:ai]	4	0.1212	2.95e-06	0.000789
GOBP_NEURON_DIFFERENTIATION	1357	The process in which a relatively unspecialized cell acquires specialized features of a neuron. [GOC:mah]	16	0.0118	3.22e-06	0.00083
GOBP_TISSUE_MORPHOGENESIS	634	The process in which the anatomical structures of a tissue are generated and organized. [GOC:dph, GOC:jid]	11	0.0174	3.58e-06	0.00089
GOBP_REGULATION_OF_REGULATED_SECRETORY_PATHWAY	136	Any process that modulates the frequency, rate or extent of regulated secretory pathway. [GO_REF:0000058, GOC:pad, GOC:PARL, GOC:TermGenie, PMID:12526776]	6	0.0441	3.69e-06	0.00089
GOBP_POSITIVE_REGULATION_OF_BIOSYNTHETIC_PROCESS	1957	Any process that activates or increases the frequency, rate or extent of the chemical reactions and pathways resulting in the formation of substances. [GOC:go_curators]	19	0.0097	6.05e-06	0.00138
GOBP_POSITIVE_REGULATION_OF_EXOCYTOSIS	85	Any process that activates or increases the frequency, rate or extent of exocytosis. [GOC:go_curators]	5	0.0588	6.07e-06	0.00138
GOBP_NEURON_DEVELOPMENT	1109	The process whose specific outcome is the progression of a neuron over time, from initial commitment of the cell to a specific fate, to the fully functional differentiated cell. [GOC:dph]	14	0.0126	6.46e-06	0.00142
GOBP_EPITHELIUM_DEVELOPMENT	1275	The process whose specific outcome is the progression of an epithelium over time, from its formation to the mature structure. An epithelium is a tissue that covers the internal or external surfaces of an anatomical structure. [GOC:dph, GOC:mtg_lung]	15	0.0118	6.87e-06	0.00147
GOBP_REGULATION_OF_CALCIUM_ION_DEPENDENT_EXOCYTOSIS	41	Any process that modulates the frequency, rate or extent of calcium ion-dependent exocytosis. [GOC:go_curators]	4	0.0976	7.18e-06	0.00147
GOBP_HEART_DEVELOPMENT	555	The process whose specific outcome is the progression of the heart over time, from its formation to the mature structure. The heart is a hollow, muscular organ, which, by contracting rhythmically, keeps up the circulation of the blood. [GOC:jid, UBERON:0000948]	10	0.018	7.29e-06	0.00147
GOBP_SECRETION	1464	The controlled release of a substance by a cell or a tissue. [GOC:ai]	16	0.0109	8.35e-06	0.00164
GOBP_CALCIUM_DEPENDENT_CELL_CELL_ADHESION_VIA_PLASMA_MEMBRANE_CELL_ADHESION_MOLECULES	43	The attachment of one cell to another cell via adhesion molecules that require the presence of calcium for the interaction. [GOC:hb]	4	0.093	8.7e-06	0.00167
GOBP_REGULATION_OF_ION_TRANSPORT	1314	Any process that modulates the frequency, rate or extent of the directed movement of charged atoms or small charged molecules into, out of or within a cell, or between cells, by means of some agent such as a transporter or pore. [GOC:jl]	15	0.0114	9.82e-06	0.00181
GOBP_AMINE_TRANSPORT	94	The directed movement of amines, including polyamines, organic compounds containing one or more amino groups, into, out of or within a cell, or between cells, by means of some agent such as a transporter or pore. [GOC:ai, ISBN:0198506732]	5	0.0532	9.94e-06	0.00181
GOBP_POSITIVE_REGULATION_OF_NUCLEOBASE_CONTAINING_COMPOUND_METABOLIC_PROCESS	1857	Any cellular process that activates or increases the frequency, rate or extent of the chemical reactions and pathways involving nucleobases, nucleosides, nucleotides and nucleic acids. [GOC:go_curators]	18	0.0097	1.12e-05	0.00199
GOBP_REGULATION_OF_SYNAPTIC_PLASTICITY	176	A process that modulates synaptic plasticity, the ability of synapses to change as circumstances require. They may alter function, such as increasing or decreasing their sensitivity, or they may increase or decrease in actual numbers. [GOC:dph, GOC:jid, GOC:tb, PMID:11891290]	6	0.0341	1.61e-05	0.00281
GOBP_APOPTOTIC_PROCESS	1931	A programmed cell death process which begins when a cell receives an internal (e.g. DNA damage) or external signal (e.g. an extracellular death ligand), and proceeds through a series of biochemical events (signaling pathway phase) which trigger an execution phase. The execution phase is the last step of an apoptotic process, and is typically characterized by rounding-up of the cell, retraction of…	18	0.0093	1.88e-05	0.0032
GOBP_CELL_PROJECTION_ORGANIZATION	1567	A process that is carried out at the cellular level which results in the assembly, arrangement of constituent parts, or disassembly of a prolongation or process extending from a cell, e.g. a flagellum or axon. [GOC:jl, GOC:mah, http://www.cogsci.princeton.edu/~wn/]	16	0.0102	1.92e-05	0.0032
GOBP_GLUTAMATE_RECEPTOR_SIGNALING_PATHWAY	53	A series of molecular signals initiated by the binding of glutamate to a glutamate receptor on the surface of a target cell, and ending with regulation of a downstream cellular process, e.g. transcription. [GOC:mah, GOC:signaling, PMID:9131252]	4	0.0755	2.02e-05	0.00328
GOBP_EAR_MORPHOGENESIS	110	The process in which the anatomical structures of the ear are generated and organized. The ear is the sense organ in vertebrates that is specialized for the detection of sound, and the maintenance of balance. Includes the outer ear and middle ear, which collect and transmit sound waves; and the inner ear, which contains the organs of balance and (except in fish) hearing. Also includes the pinna, …	5	0.0455	2.13e-05	0.00334
GOBP_ENZYME_LINKED_RECEPTOR_PROTEIN_SIGNALING_PATHWAY	1072	Any series of molecular signals initiated by the binding of an extracellular ligand to a receptor on the surface of the target cell, where the receptor possesses catalytic activity or is closely associated with an enzyme such as a protein kinase, and ending with regulation of a downstream cellular process, e.g. transcription. [GOC:mah, GOC:signaling, ISBN:0815316194]	13	0.0121	2.15e-05	0.00334
GOBP_EMBRYONIC_SKELETAL_SYSTEM_DEVELOPMENT	117	The process, occurring during the embryonic phase, whose specific outcome is the progression of the skeleton over time, from its formation to the mature structure. [GOC:dph, GOC:dsf, GOC:jid, GOC:tb, PMID:16049113]	5	0.0427	2.87e-05	0.00438
GOBP_POSITIVE_REGULATION_OF_ION_TRANSPORT	659	Any process that activates or increases the frequency, rate or extent of the directed movement of charged atoms or small charged molecules into, out of or within a cell, or between cells, by means of some agent such as a transporter or pore. [GOC:jl]	10	0.0152	3.17e-05	0.00474
GOBP_REGULATION_OF_TRANS_SYNAPTIC_SIGNALING	406	Any process that modulates the frequency, rate or extent of trans-synaptic signaling. [GOC:dos]	8	0.0197	3.3e-05	0.00484
GOBP_EAR_DEVELOPMENT	202	The process whose specific outcome is the progression of the ear over time, from its formation to the mature structure. The ear is the sense organ in vertebrates that is specialized for the detection of sound, and the maintenance of balance. Includes the outer ear and middle ear, which collect and transmit sound waves; and the inner ear, which contains the organs of balance and (except in fish) h…	6	0.0297	3.5e-05	0.00497
GOBP_MORPHOGENESIS_OF_AN_EPITHELIUM	533	The process in which the anatomical structures of epithelia are generated and organized. An epithelium consists of closely packed cells arranged in one or more layers, that covers the outer surfaces of the body or lines any internal cavity or tube. [GOC:dph, GOC:jl, GOC:tb, ISBN:0198506732]	9	0.0169	3.52e-05	0.00497
GOBP_CALCIUM_ION_REGULATED_EXOCYTOSIS	63	The release of intracellular molecules (e.g. hormones, matrix proteins) contained within a membrane-bounded vesicle by fusion of the vesicle with the plasma membrane of a cell, induced by a rise in cytosolic calcium-ion levels. [GOC:go_curators]	4	0.0635	4.01e-05	0.00556
GOBP_ANATOMICAL_STRUCTURE_FORMATION_INVOLVED_IN_MORPHOGENESIS	1142	The developmental process pertaining to the initial formation of an anatomical structure from unspecified parts. This process begins with the specific processes that contribute to the appearance of the discrete structure and ends when the structural rudiment is recognizable. An anatomical structure is any biological entity that occupies space and is distinguished from its surroundings. Anatomical…	13	0.0114	4.11e-05	0.0056
GOBP_EPITHELIAL_TUBE_MORPHOGENESIS	309	The process in which the anatomical structures of a tube are generated and organized from an epithelium. Epithelial tubes transport gases, liquids and cells from one site to another and form the basic structure of many organs and tissues, with tube shape and organization varying from the single-celled excretory organ in Caenorhabditis elegans to the branching trees of the mammalian kidney and ins…	7	0.0227	4.35e-05	0.00581
GOBP_SOMITOGENESIS	65	The formation of mesodermal clusters that are arranged segmentally along the anterior posterior axis of an embryo. [ISBN:0721662544]	4	0.0615	4.54e-05	0.00581
GOBP_CELL_JUNCTION_ASSEMBLY	425	A cellular process that results in the aggregation, arrangement and bonding together of a set of components to form a cell junction. [GOC:mah]	8	0.0188	4.55e-05	0.00581
GOBP_SKELETAL_SYSTEM_MORPHOGENESIS	212	The process in which the anatomical structures of the skeleton are generated and organized. [GOC:dph, GOC:dsf, GOC:jid, GOC:tb]	6	0.0283	4.58e-05	0.00581
GOBP_BRANCHING_MORPHOGENESIS_OF_AN_EPITHELIAL_TUBE	143	The process in which the anatomical structures of branches in an epithelial tube are generated and organized. A tube is a long hollow cylinder. [GOC:dgh, GOC:dph, GOC:jid]	5	0.035	7.48e-05	0.00933
GOBP_MEMBRANE_DEPOLARIZATION_DURING_SA_NODE_CELL_ACTION_POTENTIAL	5	The process in which SA node cardiac muscle cell membrane potential changes in the depolarizing direction from the negative resting potential towards the positive membrane potential that will be the peak of the action potential. [GOC:BHF, GOC:mtg_cardiac_conduct_nov11]	2	0.4	8.88e-05	0.0109
GOBP_RESPONSE_TO_METAL_ION	351	Any process that results in a change in state or activity of a cell or an organism (in terms of movement, secretion, enzyme production, gene expression, etc.) as a result of a metal ion stimulus. [GOC:sm]	7	0.0199	9.65e-05	0.0116
GOBP_MONOAMINE_TRANSPORT	79	The directed movement of monoamines, organic compounds that contain one amino group that is connected to an aromatic ring by an ethylene group (-CH2-CH2-), into, out of or within a cell, or between cells, by means of some agent such as a transporter or pore. [GOC:mah]	4	0.0506	9.75e-05	0.0116
GOBP_SENSORY_ORGAN_MORPHOGENESIS	244	Morphogenesis of a sensory organ. A sensory organ is defined as a tissue or set of tissues that work together to receive and transmit signals from external or internal stimuli. Morphogenesis is the process in which anatomical structures are generated and organized. Organs are commonly observed as visibly distinct structures, but may also exist as loosely associated clusters of cells that work tog…	6	0.0246	9.94e-05	0.0116
GOBP_FOREBRAIN_DEVELOPMENT	357	The process whose specific outcome is the progression of the forebrain over time, from its formation to the mature structure. The forebrain is the anterior of the three primary divisions of the developing chordate brain or the corresponding part of the adult brain (in vertebrates, includes especially the cerebral hemispheres, the thalamus, and the hypothalamus and especially in higher vertebrates…	7	0.0196	0.000107	0.0123
GOBP_ODONTOGENESIS_OF_DENTIN_CONTAINING_TOOTH	84	The process whose specific outcome is the progression of a dentin-containing tooth over time, from its formation to the mature structure. A dentin-containing tooth is a hard, bony organ borne on the jaw or other bone of a vertebrate, and is composed mainly of dentin, a dense calcified substance, covered by a layer of enamel. [GOC:cjm, GOC:mah, GOC:mtg_sensu, PMID:10333884, PMID:15355794]	4	0.0476	0.000124	0.0138
GOBP_SOMITE_DEVELOPMENT	84	The progression of a somite from its initial formation to the mature structure. Somites are mesodermal clusters that are arranged segmentally along the anterior posterior axis of an embryo. [GOC:dph]	4	0.0476	0.000124	0.0138
GOBP_MEMBRANE_DEPOLARIZATION_DURING_AV_NODE_CELL_ACTION_POTENTIAL	6	The process in which AV node cardiac muscle cell membrane potential changes in the depolarizing direction from the negative resting potential towards the positive membrane potential that will be the peak of the action potential. [GOC:BHF, GOC:mtg_cardiac_conduct_nov11]	2	0.3333	0.000133	0.0146
GOBP_REGULATION_OF_CELL_DEATH	1659	Any process that modulates the rate or frequency of cell death. Cell death is the specific activation or halting of processes within a cell so that its vital functions markedly cease, rather than simply deteriorating gradually over time, which culminates in cell death. [GOC:dph, GOC:tb]	15	0.009	0.000139	0.015
GOBP_REGULATION_OF_VESICLE_MEDIATED_TRANSPORT	513	Any process that modulates the rate, frequency, or extent of vesicle-mediated transport, the directed movement of substances, either within a vesicle or in the vesicle membrane, into, out of or within a cell. [GOC:dph, GOC:tb]	8	0.0156	0.000167	0.0178
GOBP_CIRCULATORY_SYSTEM_DEVELOPMENT	1140	The process whose specific outcome is the progression of the circulatory system over time, from its formation to the mature structure. The circulatory system is the organ system that passes nutrients (such as amino acids and electrolytes), gases, hormones, blood cells, etc. to and from cells in the body to help fight diseases and help stabilize body temperature and pH to maintain homeostasis. [GO…	12	0.0105	0.000171	0.018
GOBP_BRAINSTEM_DEVELOPMENT	7	The progression of the brainstem from its formation to the mature structure. The brainstem is the part of the brain that connects the brain with the spinal cord. [GOC:dph]	2	0.2857	0.000186	0.0193
GOBP_SEGMENTATION	95	The regionalization process that divides an organism or part of an organism into a series of semi-repetitive parts, or segments, often arranged along a longitudinal axis. [PMID:10611687, PMID:9706689]	4	0.0421	0.000199	0.0204
GOBP_CELL_MORPHOGENESIS	1004	The developmental process in which the size or shape of a cell is generated and organized. [GOC:clt, GOC:dph, GOC:go_curators, GOC:tb]	11	0.011	0.000229	0.0232
GOBP_RESPONSE_TO_INORGANIC_SUBSTANCE	541	Any process that results in a change in state or activity of a cell or an organism (in terms of movement, secretion, enzyme production, gene expression, etc.) as a result of an inorganic substance stimulus. [GOC:sm]	8	0.0148	0.000239	0.0234
GOBP_MESENCHYME_DEVELOPMENT	287	The process whose specific outcome is the progression of a mesenchymal tissue over time, from its formation to the mature structure. A mesenchymal tissue is made up of loosely packed stellate cells. [GOC:dph]	6	0.0209	0.000239	0.0234
GOBP_REGULATION_OF_TRANSFERASE_ACTIVITY	1010	Any process that modulates the frequency, rate or extent of transferase activity, the catalysis of the transfer of a group, e.g. a methyl group, glycosyl group, acyl group, phosphorus-containing, or other groups, from one compound (generally regarded as the donor) to another compound (generally regarded as the acceptor). Transferase is the systematic name for any enzyme of EC class 2. [EC:2.-.-.-…	11	0.0109	0.000241	0.0234
GOBP_REGULATION_OF_ATRIAL_CARDIAC_MUSCLE_CELL_MEMBRANE_DEPOLARIZATION	8	Any process that modulates the establishment or extent of a membrane potential in the depolarizing direction away from the resting potential in an atrial cardiomyocyte. [GOC:dph, GOC:tb]	2	0.25	0.000247	0.0234
GOBP_REGULATION_OF_CATECHOLAMINE_UPTAKE_INVOLVED_IN_SYNAPTIC_TRANSMISSION	8	Any process that modulates the frequency, rate or extent of the directed movement of catecholamine neurotransmitters into a neuron or glial cell. [GOC:ai]	2	0.25	0.000247	0.0234
GOBP_CELL_POPULATION_PROLIFERATION	1955	The multiplication or reproduction of cells, resulting in the expansion of a cell population. [GOC:mah, GOC:mb]	16	0.0082	0.000254	0.0236
GOBP_MORPHOGENESIS_OF_A_BRANCHING_STRUCTURE	186	The process in which the anatomical structures of branches are generated and organized. A branch is a division or offshoot from a main stem. Examples in animals would include blood vessels, nerves, lymphatics and other endothelial or epithelial tubes. [ISBN:0721662544]	5	0.0269	0.000256	0.0236
GOBP_REGULATION_OF_CYCLIN_DEPENDENT_PROTEIN_KINASE_ACTIVITY	105	Any process that modulates the frequency, rate or extent of cyclin-dependent protein kinase activity. [GO_REF:0000059, GOC:als, GOC:TermGenie, PMID:22995177]	4	0.0381	0.000292	0.0267
GOBP_REGULATION_OF_NERVOUS_SYSTEM_DEVELOPMENT	422	Any process that modulates the frequency, rate or extent of nervous system development, the origin and formation of nervous tissue. [GOC:ai]	7	0.0166	0.000297	0.0268
GOBP_SA_NODE_CELL_TO_ATRIAL_CARDIAC_MUSCLE_CELL_SIGNALING	9	Any process that mediates the transfer of information from an SA node cardiomyocyte to an atrial cardiomyocyte. [GOC:BHF, GOC:mtg_cardiac_conduct_nov11]	2	0.2222	0.000317	0.0283
GOBP_CATION_TRANSMEMBRANE_TRANSPORT	886	The process in which a cation is transported across a membrane. [GOC:dos, GOC:vw]	10	0.0113	0.000353	0.031
GOBP_EXOCYTOSIS	891	A process of secretion by a cell that results in the release of intracellular molecules (e.g. hormones, matrix proteins) contained within a membrane-bounded vesicle. Exocytosis can occur either by full fusion, when the vesicle collapses into the plasma membrane, or by a kiss-and-run mechanism that involves the formation of a transient contact, a pore, between a granule (for exemple of chromaffin …	10	0.0112	0.000368	0.032
GOBP_RESPONSE_TO_GROWTH_FACTOR	731	Any process that results in a change in state or activity of a cell or an organism (in terms of movement, secretion, enzyme production, gene expression, etc.) as a result of a growth factor stimulus. [GOC:BHF, GOC:mah]	9	0.0123	0.000376	0.0323
GOBP_DOPAMINE_TRANSPORT	47	The directed movement of dopamine into, out of or within a cell, or between cells, by means of some agent such as a transporter or pore. Dopamine is a catecholamine neurotransmitter and a metabolic precursor of noradrenaline and adrenaline. [GOC:ai]	3	0.0638	0.000388	0.033
GOBP_TRANSMEMBRANE_RECEPTOR_PROTEIN_TYROSINE_KINASE_SIGNALING_PATHWAY	737	A series of molecular signals initiated by the binding of an extracellular ligand to a receptor on the surface of the target cell where the receptor possesses tyrosine kinase activity, and ending with regulation of a downstream cellular process, e.g. transcription. [GOC:ceb, GOC:signaling]	9	0.0122	0.000398	0.0332
GOBP_CARDIAC_VENTRICLE_DEVELOPMENT	114	The process whose specific outcome is the progression of a cardiac ventricle over time, from its formation to the mature structure. A cardiac ventricle receives blood from a cardiac atrium and pumps it out of the heart. [GOC:mtg_heart]	4	0.0351	0.000399	0.0332
GOBP_MESENCHYME_MORPHOGENESIS	49	The process in which the anatomical structures of a mesenchymal tissue are generated and organized. A mesenchymal tissue is made up of loosely packed stellate cells. [GOC:mtg_kidney_jan10]	3	0.0612	0.000439	0.0359
GOBP_TUBE_DEVELOPMENT	1085	The process whose specific outcome is the progression of a tube over time, from its initial formation to a mature structure. Epithelial and endothelial tubes transport gases, liquids and cells from one site to another and form the basic structure of many organs and tissues including lung and trachea, kidney, the mammary gland, the vascular system and the gastrointestinal and urinary-genital tract…	11	0.0101	0.000441	0.0359
GOBP_SA_NODE_CELL_TO_ATRIAL_CARDIAC_MUSCLE_CELL_COMMUNICATION	11	The process that mediates interactions between an SA node cardiomyocyte and its surroundings that contributes to the process of the SA node cardiomyocyte communicating with an atrial cardiomyocyte in cardiac conduction. Encompasses interactions such as signaling or attachment between one cell and another cell, between a cell and an extracellular matrix, or between a cell and any other aspect of i…	2	0.1818	0.000483	0.0388
GOBP_INTERMEDIATE_FILAMENT_BASED_PROCESS	51	Any cellular process that depends upon or alters the intermediate filament cytoskeleton, that part of the cytoskeleton comprising intermediate filaments and their associated proteins. [GOC:ai]	3	0.0588	0.000494	0.0394
GOBP_NEGATIVE_REGULATION_OF_DEVELOPMENTAL_PROCESS	928	Any process that stops, prevents or reduces the rate or extent of development, the biological process whose specific outcome is the progression of an organism over time from an initial condition (e.g. a zygote, or a young adult) to a later condition (e.g. a multicellular animal or an aged adult). [GOC:ai]	10	0.0108	0.000506	0.0398
GOBP_SENSORY_PERCEPTION_OF_LIGHT_STIMULUS	218	The series of events required for an organism to receive a sensory light stimulus, convert it to a molecular signal, and recognize and characterize the signal. This is a neurological process. [GOC:ai]	5	0.0229	0.000528	0.0411
GOBP_ODONTOGENESIS	123	The process whose specific outcome is the progression of a tooth or teeth over time, from formation to the mature structure(s). A tooth is any hard bony, calcareous, or chitinous organ found in the mouth or pharynx of an animal and used in procuring or masticating food. [GOC:jl, GOC:mah]	4	0.0325	0.000532	0.0411
GOBP_CATECHOLAMINE_SECRETION	53	The regulated release of catecholamines by a cell. The catecholamines are a group of physiologically important biogenic amines that possess a catechol (3,4-dihydroxyphenyl) nucleus and are derivatives of 3,4-dihydroxyphenylethylamine. [GOC:ai, GOC:ef]	3	0.0566	0.000554	0.0423
GOBP_POSITIVE_REGULATION_OF_CELL_POPULATION_PROLIFERATION	941	Any process that activates or increases the rate or extent of cell proliferation. [GOC:go_curators]	10	0.0106	0.000563	0.0425
GOBP_AV_NODE_CELL_TO_BUNDLE_OF_HIS_CELL_COMMUNICATION	12	The process that mediates interactions between an AV node cell and its surroundings that contributes to the process of the AV node cell communicating with a bundle of His cell in cardiac conduction. Encompasses interactions such as signaling or attachment between one cell and another cell, between a cell and an extracellular matrix, or between a cell and any other aspect of its environment. [GOC:…	2	0.1667	0.000578	0.0428
Gene/Gene Set Overlap Matrix
Entrez Gene Id	Gene Symbol	Gene Description	GOBP_EMBRYO_DEVELOPMENT	GOBP_CENTRAL_NERVOUS_SYSTEM_DEVELOPMENT	GOBP_PATTERN_SPECIFICATION_PROCESS	GOBP_ANIMAL_ORGAN_MORPHOGENESIS	GOBP_REGIONALIZATION	GOBP_CELL_JUNCTION_ORGANIZATION	GOBP_ANTERIOR_POSTERIOR_PATTERN_SPECIFICATION	GOBP_NEUROGENESIS	GOBP_EMBRYO_DEVELOPMENT_ENDING_IN_BIRTH_OR_EGG_HATCHING	GOBP_SYNAPTIC_SIGNALING	GOBP_HEAD_DEVELOPMENT	GOBP_CELL_CELL_SIGNALING	GOBP_REGULATION_OF_EXOCYTOSIS	GOBP_EMBRYONIC_MORPHOGENESIS	GOBP_POSITIVE_REGULATION_OF_CALCIUM_ION_DEPENDENT_EXOCYTOSIS	GOBP_POSITIVE_REGULATION_OF_SECRETION	GOBP_REGULATION_OF_SECRETION	GOBP_POSITIVE_REGULATION_OF_TRANSPORT	GOBP_POSITIVE_REGULATION_OF_REGULATED_SECRETORY_PATHWAY	GOBP_EMBRYONIC_ORGAN_DEVELOPMENT	GOBP_SYNAPSE_ORGANIZATION	GOBP_POSITIVE_REGULATION_OF_TRANSCRIPTION_BY_RNA_POLYMERASE_II	GOBP_SENSORY_ORGAN_DEVELOPMENT	GOBP_REGULATION_OF_TRANSPORT	GOBP_EMBRYONIC_ORGAN_MORPHOGENESIS	GOBP_CATION_TRANSPORT	GOBP_SKELETAL_SYSTEM_DEVELOPMENT	GOBP_POSITIVE_REGULATION_OF_AMINE_TRANSPORT	GOBP_NEURON_DIFFERENTIATION	GOBP_TISSUE_MORPHOGENESIS	GOBP_REGULATION_OF_REGULATED_SECRETORY_PATHWAY	GOBP_POSITIVE_REGULATION_OF_BIOSYNTHETIC_PROCESS	GOBP_POSITIVE_REGULATION_OF_EXOCYTOSIS	GOBP_NEURON_DEVELOPMENT	GOBP_EPITHELIUM_DEVELOPMENT	GOBP_REGULATION_OF_CALCIUM_ION_DEPENDENT_EXOCYTOSIS	GOBP_HEART_DEVELOPMENT	GOBP_SECRETION	GOBP_CALCIUM_DEPENDENT_CELL_CELL_ADHESION_VIA_PLASMA_MEMBRANE_CELL_ADHESION_MOLECULES	GOBP_REGULATION_OF_ION_TRANSPORT	GOBP_AMINE_TRANSPORT	GOBP_POSITIVE_REGULATION_OF_NUCLEOBASE_CONTAINING_COMPOUND_METABOLIC_PROCESS	GOBP_REGULATION_OF_SYNAPTIC_PLASTICITY	GOBP_APOPTOTIC_PROCESS	GOBP_CELL_PROJECTION_ORGANIZATION	GOBP_GLUTAMATE_RECEPTOR_SIGNALING_PATHWAY	GOBP_EAR_MORPHOGENESIS
2668	GDNF	glial cell derived neurotrophic factor [Source:HGNC Symbol;Acc:HGNC:4232]	GOBP_EMBRYO_DEVELOPMENT	GOBP_CENTRAL_NERVOUS_SYSTEM_DEVELOPMENT	GOBP_PATTERN_SPECIFICATION_PROCESS	GOBP_ANIMAL_ORGAN_MORPHOGENESIS	GOBP_REGIONALIZATION	GOBP_CELL_JUNCTION_ORGANIZATION		GOBP_NEUROGENESIS		GOBP_SYNAPTIC_SIGNALING		GOBP_CELL_CELL_SIGNALING		GOBP_EMBRYONIC_MORPHOGENESIS		GOBP_POSITIVE_REGULATION_OF_SECRETION	GOBP_REGULATION_OF_SECRETION	GOBP_POSITIVE_REGULATION_OF_TRANSPORT		GOBP_EMBRYONIC_ORGAN_DEVELOPMENT	GOBP_SYNAPSE_ORGANIZATION	GOBP_POSITIVE_REGULATION_OF_TRANSCRIPTION_BY_RNA_POLYMERASE_II		GOBP_REGULATION_OF_TRANSPORT		GOBP_CATION_TRANSPORT		GOBP_POSITIVE_REGULATION_OF_AMINE_TRANSPORT	GOBP_NEURON_DIFFERENTIATION	GOBP_TISSUE_MORPHOGENESIS		GOBP_POSITIVE_REGULATION_OF_BIOSYNTHETIC_PROCESS		GOBP_NEURON_DEVELOPMENT	GOBP_EPITHELIUM_DEVELOPMENT			GOBP_SECRETION		GOBP_REGULATION_OF_ION_TRANSPORT	GOBP_AMINE_TRANSPORT	GOBP_POSITIVE_REGULATION_OF_NUCLEOBASE_CONTAINING_COMPOUND_METABOLIC_PROCESS		GOBP_APOPTOTIC_PROCESS	GOBP_CELL_PROJECTION_ORGANIZATION
4487	MSX1	msh homeobox 1 [Source:HGNC Symbol;Acc:HGNC:7391]	GOBP_EMBRYO_DEVELOPMENT	GOBP_CENTRAL_NERVOUS_SYSTEM_DEVELOPMENT	GOBP_PATTERN_SPECIFICATION_PROCESS	GOBP_ANIMAL_ORGAN_MORPHOGENESIS	GOBP_REGIONALIZATION		GOBP_ANTERIOR_POSTERIOR_PATTERN_SPECIFICATION		GOBP_EMBRYO_DEVELOPMENT_ENDING_IN_BIRTH_OR_EGG_HATCHING		GOBP_HEAD_DEVELOPMENT			GOBP_EMBRYONIC_MORPHOGENESIS						GOBP_EMBRYONIC_ORGAN_DEVELOPMENT		GOBP_POSITIVE_REGULATION_OF_TRANSCRIPTION_BY_RNA_POLYMERASE_II	GOBP_SENSORY_ORGAN_DEVELOPMENT		GOBP_EMBRYONIC_ORGAN_MORPHOGENESIS		GOBP_SKELETAL_SYSTEM_DEVELOPMENT			GOBP_TISSUE_MORPHOGENESIS		GOBP_POSITIVE_REGULATION_OF_BIOSYNTHETIC_PROCESS			GOBP_EPITHELIUM_DEVELOPMENT		GOBP_HEART_DEVELOPMENT					GOBP_POSITIVE_REGULATION_OF_NUCLEOBASE_CONTAINING_COMPOUND_METABOLIC_PROCESS		GOBP_APOPTOTIC_PROCESS			GOBP_EAR_MORPHOGENESIS
5013	OTX1	orthodenticle homeobox 1 [Source:HGNC Symbol;Acc:HGNC:8521]	GOBP_EMBRYO_DEVELOPMENT	GOBP_CENTRAL_NERVOUS_SYSTEM_DEVELOPMENT	GOBP_PATTERN_SPECIFICATION_PROCESS	GOBP_ANIMAL_ORGAN_MORPHOGENESIS	GOBP_REGIONALIZATION		GOBP_ANTERIOR_POSTERIOR_PATTERN_SPECIFICATION				GOBP_HEAD_DEVELOPMENT			GOBP_EMBRYONIC_MORPHOGENESIS						GOBP_EMBRYONIC_ORGAN_DEVELOPMENT		GOBP_POSITIVE_REGULATION_OF_TRANSCRIPTION_BY_RNA_POLYMERASE_II	GOBP_SENSORY_ORGAN_DEVELOPMENT		GOBP_EMBRYONIC_ORGAN_MORPHOGENESIS							GOBP_POSITIVE_REGULATION_OF_BIOSYNTHETIC_PROCESS										GOBP_POSITIVE_REGULATION_OF_NUCLEOBASE_CONTAINING_COMPOUND_METABOLIC_PROCESS					GOBP_EAR_MORPHOGENESIS
1745	DLX1	distal-less homeobox 1 [Source:HGNC Symbol;Acc:HGNC:2914]	GOBP_EMBRYO_DEVELOPMENT	GOBP_CENTRAL_NERVOUS_SYSTEM_DEVELOPMENT	GOBP_PATTERN_SPECIFICATION_PROCESS	GOBP_ANIMAL_ORGAN_MORPHOGENESIS	GOBP_REGIONALIZATION			GOBP_NEUROGENESIS	GOBP_EMBRYO_DEVELOPMENT_ENDING_IN_BIRTH_OR_EGG_HATCHING		GOBP_HEAD_DEVELOPMENT											GOBP_POSITIVE_REGULATION_OF_TRANSCRIPTION_BY_RNA_POLYMERASE_II	GOBP_SENSORY_ORGAN_DEVELOPMENT				GOBP_SKELETAL_SYSTEM_DEVELOPMENT		GOBP_NEURON_DIFFERENTIATION			GOBP_POSITIVE_REGULATION_OF_BIOSYNTHETIC_PROCESS										GOBP_POSITIVE_REGULATION_OF_NUCLEOBASE_CONTAINING_COMPOUND_METABOLIC_PROCESS		GOBP_APOPTOTIC_PROCESS
56917	MEIS3	Meis homeobox 3 [Source:HGNC Symbol;Acc:HGNC:29537]	GOBP_EMBRYO_DEVELOPMENT	GOBP_CENTRAL_NERVOUS_SYSTEM_DEVELOPMENT	GOBP_PATTERN_SPECIFICATION_PROCESS	GOBP_ANIMAL_ORGAN_MORPHOGENESIS							GOBP_HEAD_DEVELOPMENT											GOBP_POSITIVE_REGULATION_OF_TRANSCRIPTION_BY_RNA_POLYMERASE_II	GOBP_SENSORY_ORGAN_DEVELOPMENT									GOBP_POSITIVE_REGULATION_OF_BIOSYNTHETIC_PROCESS										GOBP_POSITIVE_REGULATION_OF_NUCLEOBASE_CONTAINING_COMPOUND_METABOLIC_PROCESS
2066	ERBB4	erb-b2 receptor tyrosine kinase 4 [Source:HGNC Symbol;Acc:HGNC:3432]	GOBP_EMBRYO_DEVELOPMENT	GOBP_CENTRAL_NERVOUS_SYSTEM_DEVELOPMENT	GOBP_PATTERN_SPECIFICATION_PROCESS			GOBP_CELL_JUNCTION_ORGANIZATION		GOBP_NEUROGENESIS			GOBP_HEAD_DEVELOPMENT										GOBP_SYNAPSE_ORGANIZATION								GOBP_NEURON_DIFFERENTIATION			GOBP_POSITIVE_REGULATION_OF_BIOSYNTHETIC_PROCESS			GOBP_EPITHELIUM_DEVELOPMENT		GOBP_HEART_DEVELOPMENT	GOBP_SECRETION				GOBP_POSITIVE_REGULATION_OF_NUCLEOBASE_CONTAINING_COMPOUND_METABOLIC_PROCESS		GOBP_APOPTOTIC_PROCESS
1280	COL2A1	collagen type II alpha 1 chain [Source:HGNC Symbol;Acc:HGNC:2200]	GOBP_EMBRYO_DEVELOPMENT	GOBP_CENTRAL_NERVOUS_SYSTEM_DEVELOPMENT		GOBP_ANIMAL_ORGAN_MORPHOGENESIS					GOBP_EMBRYO_DEVELOPMENT_ENDING_IN_BIRTH_OR_EGG_HATCHING		GOBP_HEAD_DEVELOPMENT			GOBP_EMBRYONIC_MORPHOGENESIS						GOBP_EMBRYONIC_ORGAN_DEVELOPMENT			GOBP_SENSORY_ORGAN_DEVELOPMENT		GOBP_EMBRYONIC_ORGAN_MORPHOGENESIS		GOBP_SKELETAL_SYSTEM_DEVELOPMENT								GOBP_EPITHELIUM_DEVELOPMENT		GOBP_HEART_DEVELOPMENT							GOBP_APOPTOTIC_PROCESS			GOBP_EAR_MORPHOGENESIS
3651	PDX1	pancreatic and duodenal homeobox 1 [Source:HGNC Symbol;Acc:HGNC:6107]	GOBP_EMBRYO_DEVELOPMENT	GOBP_CENTRAL_NERVOUS_SYSTEM_DEVELOPMENT		GOBP_ANIMAL_ORGAN_MORPHOGENESIS								GOBP_CELL_CELL_SIGNALING		GOBP_EMBRYONIC_MORPHOGENESIS		GOBP_POSITIVE_REGULATION_OF_SECRETION	GOBP_REGULATION_OF_SECRETION	GOBP_POSITIVE_REGULATION_OF_TRANSPORT				GOBP_POSITIVE_REGULATION_OF_TRANSCRIPTION_BY_RNA_POLYMERASE_II		GOBP_REGULATION_OF_TRANSPORT						GOBP_TISSUE_MORPHOGENESIS		GOBP_POSITIVE_REGULATION_OF_BIOSYNTHETIC_PROCESS			GOBP_EPITHELIUM_DEVELOPMENT			GOBP_SECRETION		GOBP_REGULATION_OF_ION_TRANSPORT		GOBP_POSITIVE_REGULATION_OF_NUCLEOBASE_CONTAINING_COMPOUND_METABOLIC_PROCESS		GOBP_APOPTOTIC_PROCESS
4824	NKX3-1	NK3 homeobox 1 [Source:HGNC Symbol;Acc:HGNC:7838]	GOBP_EMBRYO_DEVELOPMENT		GOBP_PATTERN_SPECIFICATION_PROCESS	GOBP_ANIMAL_ORGAN_MORPHOGENESIS	GOBP_REGIONALIZATION		GOBP_ANTERIOR_POSTERIOR_PATTERN_SPECIFICATION		GOBP_EMBRYO_DEVELOPMENT_ENDING_IN_BIRTH_OR_EGG_HATCHING			GOBP_CELL_CELL_SIGNALING				GOBP_POSITIVE_REGULATION_OF_SECRETION	GOBP_REGULATION_OF_SECRETION	GOBP_POSITIVE_REGULATION_OF_TRANSPORT				GOBP_POSITIVE_REGULATION_OF_TRANSCRIPTION_BY_RNA_POLYMERASE_II		GOBP_REGULATION_OF_TRANSPORT						GOBP_TISSUE_MORPHOGENESIS		GOBP_POSITIVE_REGULATION_OF_BIOSYNTHETIC_PROCESS			GOBP_EPITHELIUM_DEVELOPMENT		GOBP_HEART_DEVELOPMENT	GOBP_SECRETION		GOBP_REGULATION_OF_ION_TRANSPORT		GOBP_POSITIVE_REGULATION_OF_NUCLEOBASE_CONTAINING_COMPOUND_METABOLIC_PROCESS		GOBP_APOPTOTIC_PROCESS
2294	FOXF1	forkhead box F1 [Source:HGNC Symbol;Acc:HGNC:3809]	GOBP_EMBRYO_DEVELOPMENT		GOBP_PATTERN_SPECIFICATION_PROCESS	GOBP_ANIMAL_ORGAN_MORPHOGENESIS	GOBP_REGIONALIZATION		GOBP_ANTERIOR_POSTERIOR_PATTERN_SPECIFICATION		GOBP_EMBRYO_DEVELOPMENT_ENDING_IN_BIRTH_OR_EGG_HATCHING				GOBP_REGULATION_OF_EXOCYTOSIS	GOBP_EMBRYONIC_MORPHOGENESIS			GOBP_REGULATION_OF_SECRETION			GOBP_EMBRYONIC_ORGAN_DEVELOPMENT		GOBP_POSITIVE_REGULATION_OF_TRANSCRIPTION_BY_RNA_POLYMERASE_II		GOBP_REGULATION_OF_TRANSPORT	GOBP_EMBRYONIC_ORGAN_MORPHOGENESIS					GOBP_TISSUE_MORPHOGENESIS	GOBP_REGULATION_OF_REGULATED_SECRETORY_PATHWAY	GOBP_POSITIVE_REGULATION_OF_BIOSYNTHETIC_PROCESS			GOBP_EPITHELIUM_DEVELOPMENT		GOBP_HEART_DEVELOPMENT	GOBP_SECRETION				GOBP_POSITIVE_REGULATION_OF_NUCLEOBASE_CONTAINING_COMPOUND_METABOLIC_PROCESS
2303	FOXC2	forkhead box C2 [Source:HGNC Symbol;Acc:HGNC:3801]	GOBP_EMBRYO_DEVELOPMENT		GOBP_PATTERN_SPECIFICATION_PROCESS	GOBP_ANIMAL_ORGAN_MORPHOGENESIS	GOBP_REGIONALIZATION		GOBP_ANTERIOR_POSTERIOR_PATTERN_SPECIFICATION		GOBP_EMBRYO_DEVELOPMENT_ENDING_IN_BIRTH_OR_EGG_HATCHING					GOBP_EMBRYONIC_MORPHOGENESIS						GOBP_EMBRYONIC_ORGAN_DEVELOPMENT		GOBP_POSITIVE_REGULATION_OF_TRANSCRIPTION_BY_RNA_POLYMERASE_II	GOBP_SENSORY_ORGAN_DEVELOPMENT		GOBP_EMBRYONIC_ORGAN_MORPHOGENESIS		GOBP_SKELETAL_SYSTEM_DEVELOPMENT			GOBP_TISSUE_MORPHOGENESIS		GOBP_POSITIVE_REGULATION_OF_BIOSYNTHETIC_PROCESS			GOBP_EPITHELIUM_DEVELOPMENT		GOBP_HEART_DEVELOPMENT					GOBP_POSITIVE_REGULATION_OF_NUCLEOBASE_CONTAINING_COMPOUND_METABOLIC_PROCESS		GOBP_APOPTOTIC_PROCESS
3225	HOXC9	homeobox C9 [Source:HGNC Symbol;Acc:HGNC:5130]	GOBP_EMBRYO_DEVELOPMENT		GOBP_PATTERN_SPECIFICATION_PROCESS	GOBP_ANIMAL_ORGAN_MORPHOGENESIS	GOBP_REGIONALIZATION		GOBP_ANTERIOR_POSTERIOR_PATTERN_SPECIFICATION		GOBP_EMBRYO_DEVELOPMENT_ENDING_IN_BIRTH_OR_EGG_HATCHING					GOBP_EMBRYONIC_MORPHOGENESIS						GOBP_EMBRYONIC_ORGAN_DEVELOPMENT					GOBP_EMBRYONIC_ORGAN_MORPHOGENESIS		GOBP_SKELETAL_SYSTEM_DEVELOPMENT
10683	DLL3	delta like canonical Notch ligand 3 [Source:HGNC Symbol;Acc:HGNC:2909]	GOBP_EMBRYO_DEVELOPMENT		GOBP_PATTERN_SPECIFICATION_PROCESS		GOBP_REGIONALIZATION		GOBP_ANTERIOR_POSTERIOR_PATTERN_SPECIFICATION	GOBP_NEUROGENESIS	GOBP_EMBRYO_DEVELOPMENT_ENDING_IN_BIRTH_OR_EGG_HATCHING																		GOBP_SKELETAL_SYSTEM_DEVELOPMENT								GOBP_EPITHELIUM_DEVELOPMENT
3223	HOXC6	homeobox C6 [Source:HGNC Symbol;Acc:HGNC:5128]	GOBP_EMBRYO_DEVELOPMENT		GOBP_PATTERN_SPECIFICATION_PROCESS		GOBP_REGIONALIZATION		GOBP_ANTERIOR_POSTERIOR_PATTERN_SPECIFICATION		GOBP_EMBRYO_DEVELOPMENT_ENDING_IN_BIRTH_OR_EGG_HATCHING																		GOBP_SKELETAL_SYSTEM_DEVELOPMENT
10804	GJB6	gap junction protein beta 6 [Source:HGNC Symbol;Acc:HGNC:4288]	GOBP_EMBRYO_DEVELOPMENT			GOBP_ANIMAL_ORGAN_MORPHOGENESIS		GOBP_CELL_JUNCTION_ORGANIZATION						GOBP_CELL_CELL_SIGNALING		GOBP_EMBRYONIC_MORPHOGENESIS						GOBP_EMBRYONIC_ORGAN_DEVELOPMENT			GOBP_SENSORY_ORGAN_DEVELOPMENT		GOBP_EMBRYONIC_ORGAN_MORPHOGENESIS																			GOBP_APOPTOTIC_PROCESS			GOBP_EAR_MORPHOGENESIS
124590	USH1G	USH1 protein network component sans [Source:HGNC Symbol;Acc:HGNC:16356]	GOBP_EMBRYO_DEVELOPMENT			GOBP_ANIMAL_ORGAN_MORPHOGENESIS				GOBP_NEUROGENESIS						GOBP_EMBRYONIC_MORPHOGENESIS						GOBP_EMBRYONIC_ORGAN_DEVELOPMENT			GOBP_SENSORY_ORGAN_DEVELOPMENT		GOBP_EMBRYONIC_ORGAN_MORPHOGENESIS				GOBP_NEURON_DIFFERENTIATION					GOBP_NEURON_DEVELOPMENT											GOBP_CELL_PROJECTION_ORGANIZATION		GOBP_EAR_MORPHOGENESIS
1747	DLX3	distal-less homeobox 3 [Source:HGNC Symbol;Acc:HGNC:2916]	GOBP_EMBRYO_DEVELOPMENT			GOBP_ANIMAL_ORGAN_MORPHOGENESIS																		GOBP_POSITIVE_REGULATION_OF_TRANSCRIPTION_BY_RNA_POLYMERASE_II										GOBP_POSITIVE_REGULATION_OF_BIOSYNTHETIC_PROCESS			GOBP_EPITHELIUM_DEVELOPMENT							GOBP_POSITIVE_REGULATION_OF_NUCLEOBASE_CONTAINING_COMPOUND_METABOLIC_PROCESS
27443	CECR2	CECR2 histone acetyl-lysine reader [Source:HGNC Symbol;Acc:HGNC:1840]	GOBP_EMBRYO_DEVELOPMENT							GOBP_NEUROGENESIS	GOBP_EMBRYO_DEVELOPMENT_ENDING_IN_BIRTH_OR_EGG_HATCHING					GOBP_EMBRYONIC_MORPHOGENESIS									GOBP_SENSORY_ORGAN_DEVELOPMENT						GOBP_NEURON_DIFFERENTIATION	GOBP_TISSUE_MORPHOGENESIS				GOBP_NEURON_DEVELOPMENT	GOBP_EPITHELIUM_DEVELOPMENT									GOBP_APOPTOTIC_PROCESS	GOBP_CELL_PROJECTION_ORGANIZATION
79805	VASH2	vasohibin 2 [Source:HGNC Symbol;Acc:HGNC:25723]	GOBP_EMBRYO_DEVELOPMENT							GOBP_NEUROGENESIS	GOBP_EMBRYO_DEVELOPMENT_ENDING_IN_BIRTH_OR_EGG_HATCHING											GOBP_EMBRYONIC_ORGAN_DEVELOPMENT									GOBP_NEURON_DIFFERENTIATION					GOBP_NEURON_DEVELOPMENT											GOBP_CELL_PROJECTION_ORGANIZATION
57167	SALL4	spalt like transcription factor 4 [Source:HGNC Symbol;Acc:HGNC:15924]	GOBP_EMBRYO_DEVELOPMENT								GOBP_EMBRYO_DEVELOPMENT_ENDING_IN_BIRTH_OR_EGG_HATCHING					GOBP_EMBRYONIC_MORPHOGENESIS								GOBP_POSITIVE_REGULATION_OF_TRANSCRIPTION_BY_RNA_POLYMERASE_II								GOBP_TISSUE_MORPHOGENESIS		GOBP_POSITIVE_REGULATION_OF_BIOSYNTHETIC_PROCESS			GOBP_EPITHELIUM_DEVELOPMENT		GOBP_HEART_DEVELOPMENT					GOBP_POSITIVE_REGULATION_OF_NUCLEOBASE_CONTAINING_COMPOUND_METABOLIC_PROCESS
84525	HOPX	HOP homeobox [Source:HGNC Symbol;Acc:HGNC:24961]	GOBP_EMBRYO_DEVELOPMENT								GOBP_EMBRYO_DEVELOPMENT_ENDING_IN_BIRTH_OR_EGG_HATCHING
10319	LAMC3	laminin subunit gamma 3 [Source:HGNC Symbol;Acc:HGNC:6494]		GOBP_CENTRAL_NERVOUS_SYSTEM_DEVELOPMENT		GOBP_ANIMAL_ORGAN_MORPHOGENESIS				GOBP_NEUROGENESIS															GOBP_SENSORY_ORGAN_DEVELOPMENT
6331	SCN5A	sodium voltage-gated channel alpha subunit 5 [Source:HGNC Symbol;Acc:HGNC:10593]		GOBP_CENTRAL_NERVOUS_SYSTEM_DEVELOPMENT		GOBP_ANIMAL_ORGAN_MORPHOGENESIS							GOBP_HEAD_DEVELOPMENT	GOBP_CELL_CELL_SIGNALING						GOBP_POSITIVE_REGULATION_OF_TRANSPORT						GOBP_REGULATION_OF_TRANSPORT		GOBP_CATION_TRANSPORT											GOBP_HEART_DEVELOPMENT			GOBP_REGULATION_OF_ION_TRANSPORT
7143	TNR	tenascin R [Source:HGNC Symbol;Acc:HGNC:11953]		GOBP_CENTRAL_NERVOUS_SYSTEM_DEVELOPMENT				GOBP_CELL_JUNCTION_ORGANIZATION		GOBP_NEUROGENESIS		GOBP_SYNAPTIC_SIGNALING	GOBP_HEAD_DEVELOPMENT	GOBP_CELL_CELL_SIGNALING									GOBP_SYNAPSE_ORGANIZATION								GOBP_NEURON_DIFFERENTIATION					GOBP_NEURON_DEVELOPMENT									GOBP_REGULATION_OF_SYNAPTIC_PLASTICITY		GOBP_CELL_PROJECTION_ORGANIZATION
4137	MAPT	microtubule associated protein tau [Source:HGNC Symbol;Acc:HGNC:6893]		GOBP_CENTRAL_NERVOUS_SYSTEM_DEVELOPMENT				GOBP_CELL_JUNCTION_ORGANIZATION		GOBP_NEUROGENESIS		GOBP_SYNAPTIC_SIGNALING		GOBP_CELL_CELL_SIGNALING									GOBP_SYNAPSE_ORGANIZATION								GOBP_NEURON_DIFFERENTIATION					GOBP_NEURON_DEVELOPMENT									GOBP_REGULATION_OF_SYNAPTIC_PLASTICITY		GOBP_CELL_PROJECTION_ORGANIZATION
7368	UGT8	UDP glycosyltransferase 8 [Source:HGNC Symbol;Acc:HGNC:12555]		GOBP_CENTRAL_NERVOUS_SYSTEM_DEVELOPMENT				GOBP_CELL_JUNCTION_ORGANIZATION		GOBP_NEUROGENESIS																					GOBP_NEURON_DIFFERENTIATION					GOBP_NEURON_DEVELOPMENT											GOBP_CELL_PROJECTION_ORGANIZATION
9118	INA	internexin neuronal intermediate filament protein alpha [Source:HGNC Symbol;Acc:HGNC:6057]		GOBP_CENTRAL_NERVOUS_SYSTEM_DEVELOPMENT				GOBP_CELL_JUNCTION_ORGANIZATION					GOBP_HEAD_DEVELOPMENT										GOBP_SYNAPSE_ORGANIZATION
64405	CDH22	cadherin 22 [Source:HGNC Symbol;Acc:HGNC:13251]		GOBP_CENTRAL_NERVOUS_SYSTEM_DEVELOPMENT				GOBP_CELL_JUNCTION_ORGANIZATION					GOBP_HEAD_DEVELOPMENT																												GOBP_CALCIUM_DEPENDENT_CELL_CELL_ADHESION_VIA_PLASMA_MEMBRANE_CELL_ADHESION_MOLECULES
8941	CDK5R2	cyclin dependent kinase 5 regulatory subunit 2 [Source:HGNC Symbol;Acc:HGNC:1776]		GOBP_CENTRAL_NERVOUS_SYSTEM_DEVELOPMENT						GOBP_NEUROGENESIS			GOBP_HEAD_DEVELOPMENT		GOBP_REGULATION_OF_EXOCYTOSIS		GOBP_POSITIVE_REGULATION_OF_CALCIUM_ION_DEPENDENT_EXOCYTOSIS	GOBP_POSITIVE_REGULATION_OF_SECRETION	GOBP_REGULATION_OF_SECRETION	GOBP_POSITIVE_REGULATION_OF_TRANSPORT	GOBP_POSITIVE_REGULATION_OF_REGULATED_SECRETORY_PATHWAY					GOBP_REGULATION_OF_TRANSPORT							GOBP_REGULATION_OF_REGULATED_SECRETORY_PATHWAY		GOBP_POSITIVE_REGULATION_OF_EXOCYTOSIS			GOBP_REGULATION_OF_CALCIUM_ION_DEPENDENT_EXOCYTOSIS		GOBP_SECRETION
53358	SHC3	SHC adaptor protein 3 [Source:HGNC Symbol;Acc:HGNC:18181]		GOBP_CENTRAL_NERVOUS_SYSTEM_DEVELOPMENT						GOBP_NEUROGENESIS																					GOBP_NEURON_DIFFERENTIATION					GOBP_NEURON_DEVELOPMENT											GOBP_CELL_PROJECTION_ORGANIZATION
2902	GRIN1	glutamate ionotropic receptor NMDA type subunit 1 [Source:HGNC Symbol;Acc:HGNC:4584]		GOBP_CENTRAL_NERVOUS_SYSTEM_DEVELOPMENT								GOBP_SYNAPTIC_SIGNALING	GOBP_HEAD_DEVELOPMENT	GOBP_CELL_CELL_SIGNALING						GOBP_POSITIVE_REGULATION_OF_TRANSPORT				GOBP_POSITIVE_REGULATION_OF_TRANSCRIPTION_BY_RNA_POLYMERASE_II		GOBP_REGULATION_OF_TRANSPORT		GOBP_CATION_TRANSPORT						GOBP_POSITIVE_REGULATION_OF_BIOSYNTHETIC_PROCESS								GOBP_REGULATION_OF_ION_TRANSPORT		GOBP_POSITIVE_REGULATION_OF_NUCLEOBASE_CONTAINING_COMPOUND_METABOLIC_PROCESS	GOBP_REGULATION_OF_SYNAPTIC_PLASTICITY			GOBP_GLUTAMATE_RECEPTOR_SIGNALING_PATHWAY
10991	SLC38A3	solute carrier family 38 member 3 [Source:HGNC Symbol;Acc:HGNC:18044]		GOBP_CENTRAL_NERVOUS_SYSTEM_DEVELOPMENT									GOBP_HEAD_DEVELOPMENT							GOBP_POSITIVE_REGULATION_OF_TRANSPORT				GOBP_POSITIVE_REGULATION_OF_TRANSCRIPTION_BY_RNA_POLYMERASE_II		GOBP_REGULATION_OF_TRANSPORT		GOBP_CATION_TRANSPORT		GOBP_POSITIVE_REGULATION_OF_AMINE_TRANSPORT				GOBP_POSITIVE_REGULATION_OF_BIOSYNTHETIC_PROCESS								GOBP_REGULATION_OF_ION_TRANSPORT	GOBP_AMINE_TRANSPORT	GOBP_POSITIVE_REGULATION_OF_NUCLEOBASE_CONTAINING_COMPOUND_METABOLIC_PROCESS
7546	ZIC2	Zic family member 2 [Source:HGNC Symbol;Acc:HGNC:12873]		GOBP_CENTRAL_NERVOUS_SYSTEM_DEVELOPMENT									GOBP_HEAD_DEVELOPMENT																					GOBP_POSITIVE_REGULATION_OF_BIOSYNTHETIC_PROCESS										GOBP_POSITIVE_REGULATION_OF_NUCLEOBASE_CONTAINING_COMPOUND_METABOLIC_PROCESS
64399	HHIP	hedgehog interacting protein [Source:HGNC Symbol;Acc:HGNC:14866]			GOBP_PATTERN_SPECIFICATION_PROCESS	GOBP_ANIMAL_ORGAN_MORPHOGENESIS	GOBP_REGIONALIZATION			GOBP_NEUROGENESIS																			GOBP_SKELETAL_SYSTEM_DEVELOPMENT			GOBP_TISSUE_MORPHOGENESIS					GOBP_EPITHELIUM_DEVELOPMENT									GOBP_APOPTOTIC_PROCESS
54626	HES2	hes family bHLH transcription factor 2 [Source:HGNC Symbol;Acc:HGNC:16005]			GOBP_PATTERN_SPECIFICATION_PROCESS		GOBP_REGIONALIZATION		GOBP_ANTERIOR_POSTERIOR_PATTERN_SPECIFICATION	GOBP_NEUROGENESIS
30813	VSX1	visual system homeobox 1 [Source:HGNC Symbol;Acc:HGNC:12723]				GOBP_ANIMAL_ORGAN_MORPHOGENESIS				GOBP_NEUROGENESIS															GOBP_SENSORY_ORGAN_DEVELOPMENT						GOBP_NEURON_DIFFERENTIATION					GOBP_NEURON_DEVELOPMENT
85301	COL27A1	collagen type XXVII alpha 1 chain [Source:HGNC Symbol;Acc:HGNC:22986]				GOBP_ANIMAL_ORGAN_MORPHOGENESIS																							GOBP_SKELETAL_SYSTEM_DEVELOPMENT
9456	HOMER1	homer scaffold protein 1 [Source:HGNC Symbol;Acc:HGNC:17512]						GOBP_CELL_JUNCTION_ORGANIZATION				GOBP_SYNAPTIC_SIGNALING		GOBP_CELL_CELL_SIGNALING						GOBP_POSITIVE_REGULATION_OF_TRANSPORT			GOBP_SYNAPSE_ORGANIZATION			GOBP_REGULATION_OF_TRANSPORT		GOBP_CATION_TRANSPORT														GOBP_REGULATION_OF_ION_TRANSPORT					GOBP_CELL_PROJECTION_ORGANIZATION	GOBP_GLUTAMATE_RECEPTOR_SIGNALING_PATHWAY
56126	PCDHB10	protocadherin beta 10 [Source:HGNC Symbol;Acc:HGNC:8681]						GOBP_CELL_JUNCTION_ORGANIZATION				GOBP_SYNAPTIC_SIGNALING		GOBP_CELL_CELL_SIGNALING									GOBP_SYNAPSE_ORGANIZATION																		GOBP_CALCIUM_DEPENDENT_CELL_CELL_ADHESION_VIA_PLASMA_MEMBRANE_CELL_ADHESION_MOLECULES
56127	PCDHB9	protocadherin beta 9 [Source:HGNC Symbol;Acc:HGNC:8694]						GOBP_CELL_JUNCTION_ORGANIZATION				GOBP_SYNAPTIC_SIGNALING		GOBP_CELL_CELL_SIGNALING									GOBP_SYNAPSE_ORGANIZATION																		GOBP_CALCIUM_DEPENDENT_CELL_CELL_ADHESION_VIA_PLASMA_MEMBRANE_CELL_ADHESION_MOLECULES
57126	CD177	CD177 molecule [Source:HGNC Symbol;Acc:HGNC:30072]						GOBP_CELL_JUNCTION_ORGANIZATION							GOBP_REGULATION_OF_EXOCYTOSIS			GOBP_POSITIVE_REGULATION_OF_SECRETION	GOBP_REGULATION_OF_SECRETION	GOBP_POSITIVE_REGULATION_OF_TRANSPORT	GOBP_POSITIVE_REGULATION_OF_REGULATED_SECRETORY_PATHWAY					GOBP_REGULATION_OF_TRANSPORT							GOBP_REGULATION_OF_REGULATED_SECRETORY_PATHWAY		GOBP_POSITIVE_REGULATION_OF_EXOCYTOSIS					GOBP_SECRETION
57633	LRRN1	leucine rich repeat neuronal 1 [Source:HGNC Symbol;Acc:HGNC:20980]						GOBP_CELL_JUNCTION_ORGANIZATION															GOBP_SYNAPSE_ORGANIZATION
392617	ELFN1	extracellular leucine rich repeat and fibronectin type III domain containing 1 [Source:HGNC Symbol;Acc:HGNC:33154]						GOBP_CELL_JUNCTION_ORGANIZATION															GOBP_SYNAPSE_ORGANIZATION
84962	AJUBA	ajuba LIM protein [Source:HGNC Symbol;Acc:HGNC:20250]						GOBP_CELL_JUNCTION_ORGANIZATION																								GOBP_TISSUE_MORPHOGENESIS		GOBP_POSITIVE_REGULATION_OF_BIOSYNTHETIC_PROCESS			GOBP_EPITHELIUM_DEVELOPMENT				GOBP_CALCIUM_DEPENDENT_CELL_CELL_ADHESION_VIA_PLASMA_MEMBRANE_CELL_ADHESION_MOLECULES						GOBP_CELL_PROJECTION_ORGANIZATION
11178	LZTS1	leucine zipper tumor suppressor 1 [Source:HGNC Symbol;Acc:HGNC:13861]								GOBP_NEUROGENESIS		GOBP_SYNAPTIC_SIGNALING		GOBP_CELL_CELL_SIGNALING																	GOBP_NEURON_DIFFERENTIATION					GOBP_NEURON_DEVELOPMENT									GOBP_REGULATION_OF_SYNAPTIC_PLASTICITY		GOBP_CELL_PROJECTION_ORGANIZATION
1949	EFNB3	ephrin B3 [Source:HGNC Symbol;Acc:HGNC:3228]								GOBP_NEUROGENESIS		GOBP_SYNAPTIC_SIGNALING		GOBP_CELL_CELL_SIGNALING																	GOBP_NEURON_DIFFERENTIATION					GOBP_NEURON_DEVELOPMENT											GOBP_CELL_PROJECTION_ORGANIZATION
4916	NTRK3	neurotrophic receptor tyrosine kinase 3 [Source:HGNC Symbol;Acc:HGNC:8033]								GOBP_NEUROGENESIS																					GOBP_NEURON_DIFFERENTIATION					GOBP_NEURON_DEVELOPMENT			GOBP_HEART_DEVELOPMENT								GOBP_CELL_PROJECTION_ORGANIZATION
2676	GFRA3	GDNF family receptor alpha 3 [Source:HGNC Symbol;Acc:HGNC:4245]								GOBP_NEUROGENESIS																					GOBP_NEURON_DIFFERENTIATION					GOBP_NEURON_DEVELOPMENT											GOBP_CELL_PROJECTION_ORGANIZATION
54738	FEV	FEV transcription factor, ETS family member [Source:HGNC Symbol;Acc:HGNC:18562]								GOBP_NEUROGENESIS																					GOBP_NEURON_DIFFERENTIATION					GOBP_NEURON_DEVELOPMENT
3745	KCNB1	potassium voltage-gated channel subfamily B member 1 [Source:HGNC Symbol;Acc:HGNC:6231]										GOBP_SYNAPTIC_SIGNALING		GOBP_CELL_CELL_SIGNALING	GOBP_REGULATION_OF_EXOCYTOSIS		GOBP_POSITIVE_REGULATION_OF_CALCIUM_ION_DEPENDENT_EXOCYTOSIS	GOBP_POSITIVE_REGULATION_OF_SECRETION	GOBP_REGULATION_OF_SECRETION	GOBP_POSITIVE_REGULATION_OF_TRANSPORT	GOBP_POSITIVE_REGULATION_OF_REGULATED_SECRETORY_PATHWAY					GOBP_REGULATION_OF_TRANSPORT		GOBP_CATION_TRANSPORT		GOBP_POSITIVE_REGULATION_OF_AMINE_TRANSPORT			GOBP_REGULATION_OF_REGULATED_SECRETORY_PATHWAY		GOBP_POSITIVE_REGULATION_OF_EXOCYTOSIS			GOBP_REGULATION_OF_CALCIUM_ION_DEPENDENT_EXOCYTOSIS		GOBP_SECRETION		GOBP_REGULATION_OF_ION_TRANSPORT	GOBP_AMINE_TRANSPORT		GOBP_REGULATION_OF_SYNAPTIC_PLASTICITY	GOBP_APOPTOTIC_PROCESS		GOBP_GLUTAMATE_RECEPTOR_SIGNALING_PATHWAY
9066	SYT7	synaptotagmin 7 [Source:HGNC Symbol;Acc:HGNC:11514]										GOBP_SYNAPTIC_SIGNALING		GOBP_CELL_CELL_SIGNALING	GOBP_REGULATION_OF_EXOCYTOSIS		GOBP_POSITIVE_REGULATION_OF_CALCIUM_ION_DEPENDENT_EXOCYTOSIS	GOBP_POSITIVE_REGULATION_OF_SECRETION	GOBP_REGULATION_OF_SECRETION	GOBP_POSITIVE_REGULATION_OF_TRANSPORT	GOBP_POSITIVE_REGULATION_OF_REGULATED_SECRETORY_PATHWAY					GOBP_REGULATION_OF_TRANSPORT		GOBP_CATION_TRANSPORT					GOBP_REGULATION_OF_REGULATED_SECRETORY_PATHWAY		GOBP_POSITIVE_REGULATION_OF_EXOCYTOSIS			GOBP_REGULATION_OF_CALCIUM_ION_DEPENDENT_EXOCYTOSIS		GOBP_SECRETION		GOBP_REGULATION_OF_ION_TRANSPORT	GOBP_AMINE_TRANSPORT		GOBP_REGULATION_OF_SYNAPTIC_PLASTICITY
8913	CACNA1G	calcium voltage-gated channel subunit alpha1 G [Source:HGNC Symbol;Acc:HGNC:1394]										GOBP_SYNAPTIC_SIGNALING		GOBP_CELL_CELL_SIGNALING	GOBP_REGULATION_OF_EXOCYTOSIS		GOBP_POSITIVE_REGULATION_OF_CALCIUM_ION_DEPENDENT_EXOCYTOSIS	GOBP_POSITIVE_REGULATION_OF_SECRETION	GOBP_REGULATION_OF_SECRETION	GOBP_POSITIVE_REGULATION_OF_TRANSPORT	GOBP_POSITIVE_REGULATION_OF_REGULATED_SECRETORY_PATHWAY					GOBP_REGULATION_OF_TRANSPORT		GOBP_CATION_TRANSPORT					GOBP_REGULATION_OF_REGULATED_SECRETORY_PATHWAY		GOBP_POSITIVE_REGULATION_OF_EXOCYTOSIS			GOBP_REGULATION_OF_CALCIUM_ION_DEPENDENT_EXOCYTOSIS		GOBP_SECRETION		GOBP_REGULATION_OF_ION_TRANSPORT
5865	RAB3B	RAB3B, member RAS oncogene family [Source:HGNC Symbol;Acc:HGNC:9778]										GOBP_SYNAPTIC_SIGNALING		GOBP_CELL_CELL_SIGNALING	GOBP_REGULATION_OF_EXOCYTOSIS				GOBP_REGULATION_OF_SECRETION	GOBP_POSITIVE_REGULATION_OF_TRANSPORT						GOBP_REGULATION_OF_TRANSPORT		GOBP_CATION_TRANSPORT		GOBP_POSITIVE_REGULATION_OF_AMINE_TRANSPORT										GOBP_SECRETION		GOBP_REGULATION_OF_ION_TRANSPORT	GOBP_AMINE_TRANSPORT
2914	GRM4	glutamate metabotropic receptor 4 [Source:HGNC Symbol;Acc:HGNC:4596]										GOBP_SYNAPTIC_SIGNALING		GOBP_CELL_CELL_SIGNALING																										GOBP_SECRETION						GOBP_APOPTOTIC_PROCESS		GOBP_GLUTAMATE_RECEPTOR_SIGNALING_PATHWAY
55450	CAMK2N1	calcium/calmodulin dependent protein kinase II inhibitor 1 [Source:HGNC Symbol;Acc:HGNC:24190]												GOBP_CELL_CELL_SIGNALING				GOBP_POSITIVE_REGULATION_OF_SECRETION	GOBP_REGULATION_OF_SECRETION	GOBP_POSITIVE_REGULATION_OF_TRANSPORT						GOBP_REGULATION_OF_TRANSPORT														GOBP_SECRETION		GOBP_REGULATION_OF_ION_TRANSPORT
2300	FOXL1	forkhead box L1 [Source:HGNC Symbol;Acc:HGNC:3817]												GOBP_CELL_CELL_SIGNALING																		GOBP_TISSUE_MORPHOGENESIS							GOBP_HEART_DEVELOPMENT
203190	LGI3	leucine rich repeat LGI family member 3 [Source:HGNC Symbol;Acc:HGNC:18711]													GOBP_REGULATION_OF_EXOCYTOSIS				GOBP_REGULATION_OF_SECRETION							GOBP_REGULATION_OF_TRANSPORT														GOBP_SECRETION
347273	CAVIN4	caveolae associated protein 4 [Source:HGNC Symbol;Acc:HGNC:33742]																						GOBP_POSITIVE_REGULATION_OF_TRANSCRIPTION_BY_RNA_POLYMERASE_II										GOBP_POSITIVE_REGULATION_OF_BIOSYNTHETIC_PROCESS										GOBP_POSITIVE_REGULATION_OF_NUCLEOBASE_CONTAINING_COMPOUND_METABOLIC_PROCESS
3227	HOXC11	homeobox C11 [Source:HGNC Symbol;Acc:HGNC:5123]																						GOBP_POSITIVE_REGULATION_OF_TRANSCRIPTION_BY_RNA_POLYMERASE_II										GOBP_POSITIVE_REGULATION_OF_BIOSYNTHETIC_PROCESS										GOBP_POSITIVE_REGULATION_OF_NUCLEOBASE_CONTAINING_COMPOUND_METABOLIC_PROCESS
3195	TLX1	T cell leukemia homeobox 1 [Source:HGNC Symbol;Acc:HGNC:5056]																						GOBP_POSITIVE_REGULATION_OF_TRANSCRIPTION_BY_RNA_POLYMERASE_II										GOBP_POSITIVE_REGULATION_OF_BIOSYNTHETIC_PROCESS										GOBP_POSITIVE_REGULATION_OF_NUCLEOBASE_CONTAINING_COMPOUND_METABOLIC_PROCESS
170850	KCNG3	potassium voltage-gated channel modifier subfamily G member 3 [Source:HGNC Symbol;Acc:HGNC:18306]																								GOBP_REGULATION_OF_TRANSPORT		GOBP_CATION_TRANSPORT														GOBP_REGULATION_OF_ION_TRANSPORT
3743	KCNA7	potassium voltage-gated channel subfamily A member 7 [Source:HGNC Symbol;Acc:HGNC:6226]																								GOBP_REGULATION_OF_TRANSPORT		GOBP_CATION_TRANSPORT														GOBP_REGULATION_OF_ION_TRANSPORT
79570	NKAIN1	sodium/potassium transporting ATPase interacting 1 [Source:HGNC Symbol;Acc:HGNC:25743]																								GOBP_REGULATION_OF_TRANSPORT		GOBP_CATION_TRANSPORT														GOBP_REGULATION_OF_ION_TRANSPORT
3934	LCN2	lipocalin 2 [Source:HGNC Symbol;Acc:HGNC:6526]																										GOBP_CATION_TRANSPORT												GOBP_SECRETION						GOBP_APOPTOTIC_PROCESS
7782	SLC30A4	solute carrier family 30 member 4 [Source:HGNC Symbol;Acc:HGNC:11015]																										GOBP_CATION_TRANSPORT
84889	SLC7A3	solute carrier family 7 member 3 [Source:HGNC Symbol;Acc:HGNC:11061]																										GOBP_CATION_TRANSPORT
2662	GDF10	growth differentiation factor 10 [Source:HGNC Symbol;Acc:HGNC:4215]																											GOBP_SKELETAL_SYSTEM_DEVELOPMENT
10309	CCNO	cyclin O [Source:HGNC Symbol;Acc:HGNC:18576]																																			GOBP_EPITHELIUM_DEVELOPMENT										GOBP_CELL_PROJECTION_ORGANIZATION
820	CAMP	cathelicidin antimicrobial peptide [Source:HGNC Symbol;Acc:HGNC:1472]																																						GOBP_SECRETION
1271	CNTFR	ciliary neurotrophic factor receptor [Source:HGNC Symbol;Acc:HGNC:2170]																																												GOBP_APOPTOTIC_PROCESS
1917	EEF1A2	eukaryotic translation elongation factor 1 alpha 2 [Source:HGNC Symbol;Acc:HGNC:3192]																																												GOBP_APOPTOTIC_PROCESS
100463486	MTRNR2L8	MT-RNR2 like 8 [Source:HGNC Symbol;Acc:HGNC:37165]																																												GOBP_APOPTOTIC_PROCESS
10687	PNMA2	PNMA family member 2 [Source:HGNC Symbol;Acc:HGNC:9159]																																												GOBP_APOPTOTIC_PROCESS
642273	FAM110C	family with sequence similarity 110 member C [Source:HGNC Symbol;Acc:HGNC:33340]																																													GOBP_CELL_PROJECTION_ORGANIZATION
57530	CGN	cingulin [Source:HGNC Symbol;Acc:HGNC:17429]
79616	CCNJL	cyclin J like [Source:HGNC Symbol;Acc:HGNC:25876]
256987	SERINC5	serine incorporator 5 [Source:HGNC Symbol;Acc:HGNC:18825]
4741	NEFM	neurofilament medium [Source:HGNC Symbol;Acc:HGNC:7734]
5630	PRPH	peripherin [Source:HGNC Symbol;Acc:HGNC:9461]
29970	SCHIP1	schwannomin interacting protein 1 [Source:HGNC Symbol;Acc:HGNC:15678]
7033	TFF3	trefoil factor 3 [Source:HGNC Symbol;Acc:HGNC:11757]
10232	MSLN	mesothelin [Source:HGNC Symbol;Acc:HGNC:7371]
9348	NDST3	N-deacetylase and N-sulfotransferase 3 [Source:HGNC Symbol;Acc:HGNC:7682]
2583	B4GALNT1	beta-1,4-N-acetyl-galactosaminyltransferase 1 [Source:HGNC Symbol;Acc:HGNC:4117]
2786	GNG4	G protein subunit gamma 4 [Source:HGNC Symbol;Acc:HGNC:4407]
83887	TTLL2	tubulin tyrosine ligase like 2 [Source:HGNC Symbol;Acc:HGNC:21211]
727936	GXYLT2	glucoside xylosyltransferase 2 [Source:HGNC Symbol;Acc:HGNC:33383]
93099	DMKN	dermokine [Source:HGNC Symbol;Acc:HGNC:25063]
28526	TRDC	T cell receptor delta constant [Source:HGNC Symbol;Acc:HGNC:12253]
9865	TRIL	TLR4 interactor with leucine rich repeats [Source:HGNC Symbol;Acc:HGNC:22200]
83882	TSPAN10	tetraspanin 10 [Source:HGNC Symbol;Acc:HGNC:29942]
57484	RNF150	ring finger protein 150 [Source:HGNC Symbol;Acc:HGNC:23138]
10279	PRSS16	serine protease 16 [Source:HGNC Symbol;Acc:HGNC:9480]
9427	ECEL1	endothelin converting enzyme like 1 [Source:HGNC Symbol;Acc:HGNC:3147]
9615	GDA	guanine deaminase [Source:HGNC Symbol;Acc:HGNC:4212]
6984	TRGV10	T cell receptor gamma variable 10 (non-functional) [Source:HGNC Symbol;Acc:HGNC:12285]
100130148	MAPT-IT1	MAPT intronic transcript 1 [Source:HGNC Symbol;Acc:HGNC:43741]
100130275	TFAP2A-AS1	TFAP2A antisense RNA 1 [Source:HGNC Symbol;Acc:HGNC:40579]
100381202	NEK2P4	NEK2 pseudogene 4 [Source:HGNC Symbol;Acc:HGNC:37818]
100506675	AL035078.1	novel transcript
100874222	OBI1-AS1	OBI1 antisense RNA 1 [Source:HGNC Symbol;Acc:HGNC:42700]
100874364	HOXC-AS2	HOXC cluster antisense RNA 2 [Source:HGNC Symbol;Acc:HGNC:43750]
101927630	LINC02889	long intergenic non-protein coding RNA 2889 [Source:HGNC Symbol;Acc:HGNC:55071]
101929374	LINC01659	long intergenic non-protein coding RNA 1659 [Source:HGNC Symbol;Acc:HGNC:52447]
105375614	AC005481.1	novel transcript, antisense to PTPRN2
112885	PHF21B	PHD finger protein 21B [Source:HGNC Symbol;Acc:HGNC:25161]
118568828	BTF3-DT	BTF3 divergent transcript [Source:HGNC Symbol;Acc:HGNC:55211]
145407	ARMH4	armadillo like helical domain containing 4 [Source:HGNC Symbol;Acc:HGNC:19846]
151300	LINC00608	long intergenic non-protein coding RNA 608 [Source:HGNC Symbol;Acc:HGNC:27179]
222865	TMEM130	transmembrane protein 130 [Source:HGNC Symbol;Acc:HGNC:25429]
285084	LINC01305	long intergenic non-protein coding RNA 1305 [Source:HGNC Symbol;Acc:HGNC:27690]
285126	DNAJC5G	DnaJ heat shock protein family (Hsp40) member C5 gamma [Source:HGNC Symbol;Acc:HGNC:24844]
28520	TRDJ3	T cell receptor delta joining 3 [Source:HGNC Symbol;Acc:HGNC:12259]
338097	PSME2P5	proteasome activator subunit 2 pseudogene 5 [Source:HGNC Symbol;Acc:HGNC:30158]
375607	NAT16	N-acetyltransferase 16 (putative) [Source:HGNC Symbol;Acc:HGNC:22030]
400550	FENDRR	FOXF1 adjacent non-coding developmental regulatory RNA [Source:HGNC Symbol;Acc:HGNC:43894]
494541	TBCAP2	tubulin folding cofactor A pseudogene 2 [Source:HGNC Symbol;Acc:HGNC:42631]
57524	CASKIN1	CASK interacting protein 1 [Source:HGNC Symbol;Acc:HGNC:20879]
646576	HHIP-AS1	HHIP antisense RNA 1 [Source:HGNC Symbol;Acc:HGNC:44182]
80164	PRR36	proline rich 36 [Source:HGNC Symbol;Acc:HGNC:26172]
85352	SHISAL1	shisa like 1 [Source:HGNC Symbol;Acc:HGNC:29335]
[truncated: 53 more columns]
